# Supplementary material for: X-ray crystallography reveals molecular recognition mechanism for sugar binding in a melibiose transporter MelB
Source: Commun Biol. 2021 Aug 2;4:931. doi: 10.1038/s42003-021-02462-x (PMC8329300; doi:10.1038/s42003-021-02462-x)
Supplement: Supplementary file 4 — Supplementary Data 1 [file 42003_2021_2462_MOESM4_ESM.xlsx]

## Sheet: Fig. 1a data
																				Fig. 1. (a) Melibiose transport
Fig. 1. (a) Melibiose transport with DW2 intact cells
DW2											MelBSt WT										MelBSt D59C
Time	H+	SE	Li+, 20 mM	SE	Na+, 20 mM	SE	Na+, 100 mM	Li+, 100 mM			Time	H+	SE	Li+, 20 mM	SE	Na+, 20 mM	SE	Na+, 100 mM	Li+, 100 mM		Time	H+	SE	Li+, 20 mM	SE	Na+, 20 mM	SE	Na+, 100 mM	Li+, 100 mM
0	0	0	0	0	0	0	0	0			0	0	0	0	0	0	0	0	0		0	0	0	0	0	0	0	0	0
0.08333	5.1051	2.4751	4.9419	2.2083	5.1051	1.02255	0.1281	3.0914			0.08333	4.64997	1.46714	5.08155	0.24795	6.15595	1.32235	7.0516	13.3342		0.08333	2.8991	2.4751	4.22535	1.55805	4.9113	6.12765	0.5978	5.3418
0.16667	0.0051	2.35055	5.65845	0.98685	0.0051	3.3201	1.6531	1.7168			0.16667	11.5871	1.49442	9.37025	3.01055	13.1731	0.79235	7.9788	15.8108		0.16667	4.94755	2.35055	7.46385	0.77775	5.04135	3.3252	4.3188	7.7024
0.5	5.3907	2.46715	3.54195	0.11985	5.3907	0.9843	2.6962	6.0378			0.5	17.8175	3.23628	20.2553	0.59485	23.5532	2.703	20.0324	32.509		0.5	7.20535	2.46715	9.39675	1.43565	6.3138	4.4064	10.8641	7.4588
1	1.8156	0.31005	2.34855	1.01745	1.8156	0.24225	0.671	1.9198			1	26.1053	1.94377	29.5856	5.7727	28.6147	4.8018	44.6398	62.5704		1	7.87315	0.31005	8.1396	1.8564	7.41285	1.57335	12.9198	5.1562
2	6.1659	0.60155	6.91815	0.59925	6.1659	0.67575	-3.3611	3.77			2	32.522	8.55111	49.8958	2.1905	46.7036	1.0017	78.2935	85.8864		2	9.68045	0.60155	8.4252	0.9996	16.1568	6.84165	6.6063	7.8764
5	3.5343	0.12455	4.66395	2.05785	3.5343	0.4641	0.2867	5.9682			5	41.2117	12.0328	106.047	7.9132	103.453	10.5073	118.81	142.587		5	7.94205	0.12455	9.91695	1.89975	8.09115	3.0702	1.4152	5.539
10	0.765	1.09445	5.3448	1.4331	0.765	1.57335	0.0793	7.743			10	51.4376	14.022	190.811	11.0611	203.925	2.05375	202.959	325.223		10	6.75485	1.09445	9.0219	0.4182	6.2373	2.33835	5.0447	7.5574
30	0.4743	1.5052	4.1259	2.2236	0.4743	0.714	-2.3912	-0.2436			30	52.9751	3.36261	313.001	15.3498	320.843	7.50745	340.508	437.5		30	4.2241	1.5052	7.5837	1.6014	9.3024	1.1883	8.9975	11.832
																					MelBSt D59A
																					Time	H+	SE	Li+, 20 mM	SE	Na+, 20 mM	SE
																					0	0	0	0	0	0	0
																					0.16667	9.08505	6.65535	0.8159	1.2177	4.0894	2.1436
																					0.5	8.48835	6.15225	1.80605	0.49405	2.7002	0.138
																					1	2.84115	0.28275	0.6642	1.0619	2.5392	1.702
																					2	1.86225	0.18135	4.2886	0.5248	5.428	3.703
																					5	1.70235	0.11115	3.58955	2.05205	1.633	0.138
																					10	1.5327	0.0156	1.71995	1.27715	1.1638	1.1224
																					30	1.5834	0.1911	4.17175	2.41695	3.1349	0.4945

## Sheet: Fig. 1b data
Fig. 1. (b) Ligand binding with Trp to dansyl galactoside (D2G) FRET
WT MelBSt H+						WT MelBSt Na+							WT MelBSt Li+								D59C MelBSt mutant H+						D59C MelBSt mutant Na+								D59C MelBSt mutant Li+								D59A MelBSt mutant H+						D59A MelBSt mutant Na+
Time	Test 1	Test 2	Control 1	Control 2		Time	Test 1	Test 2	Test 3	Control 1	Control 2		Time	Test 1	Test 2	Test 3	Control 1	Control 2	Control 3		Time	Test 1	Test 2	Control 1	Control 2		Time	Test 1	Test 2	Test 3	Control 1	Control 2	Control 3		Time	Test 1	Test 2	Test 3	Control 1	Control 2	Control 3		Time	Test 1	Test 2	Control 1	Control 2		Time
0.01667	0.09186	0.07172	0.06836	0.06683		0.01667	0.07172	0.07446	0.09949	0.06805	0.07385		0.01667	0.07935	0.0769	0.09308	0.08667	0.07904	0.08118		0.01667	0.08789	0.08789	0.08789	0.0769		0.01667	0.08331	0.08087	0.0766	0.07477	0.07599	0.07599		0.01667	0.07263	0.07385	0.08362	0.07965	0.07538	0.07813		0.01667	0.08789	0.09216	0.09705	0.0769		0.01667
0.03333	0.0885	0.06897	0.06927	0.06958		0.03333	0.07202	0.07477	0.09735	0.06836	0.07477		0.03333	0.07782	0.08179	0.08942	0.09521	0.07721	0.07874		0.03333	0.08698	0.08698	0.08698	0.08087		0.03333	0.07599	0.08209	0.07599	0.07813	0.07904	0.07904		0.03333	0.07782	0.07721	0.08148	0.07843	0.07782	0.07813		0.03333	0.09186	0.09247	0.09521	0.08087		0.03333
0.05	0.08789	0.0705	0.07172	0.07111		0.05	0.07172	0.07294	0.10132	0.06958	0.07538		0.05	0.07843	0.0769	0.09338	0.09247	0.0769	0.07813		0.05	0.08972	0.08972	0.08972	0.07477		0.05	0.0824	0.08179	0.07904	0.07721	0.07477	0.07477		0.05	0.07538	0.07507	0.08209	0.07721	0.07416	0.07324		0.05	0.09399	0.09338	0.09796	0.07477		0.05
0.06667	0.0943	0.07172	0.0705	0.06989		0.06667	0.06989	0.07202	0.10162	0.06836	0.07538		0.06667	0.08118	0.07965	0.09552	0.09399	0.07721	0.07935		0.06667	0.08667	0.08667	0.08667	0.0769		0.06667	0.07843	0.08026	0.07538	0.07782	0.07874	0.07874		0.06667	0.07599	0.07477	0.08301	0.07904	0.07446	0.07538		0.06667	0.08942	0.09247	0.0946	0.0769		0.06667
0.08333	0.09338	0.06866	0.0705	0.06683		0.08333	0.06927	0.07233	0.09613	0.07019	0.07172		0.08333	0.07721	0.08179	0.0946	0.09155	0.08118	0.08026		0.08333	0.08453	0.08453	0.08453	0.07507		0.08333	0.07813	0.0766	0.07538	0.07874	0.07507	0.07507		0.08333	0.07355	0.07538	0.08453	0.07904	0.07751	0.07782		0.08333	0.09552	0.09369	0.09705	0.07507		0.08333
0.1	0.08789	0.07202	0.06836	0.06836		0.1	0.07141	0.07507	0.10132	0.06958	0.07416		0.1	0.08118	0.08209	0.09521	0.09369	0.07629	0.07813		0.1	0.08514	0.08514	0.08514	0.07477		0.1	0.07996	0.08087	0.07721	0.07324	0.07935	0.07935		0.1	0.0766	0.07538	0.08087	0.07904	0.0769	0.0769		0.1	0.08972	0.09216	0.09857	0.07477		0.1
0.11667	0.09491	0.07019	0.07233	0.07172		0.11667	0.06775	0.07263	0.09888	0.06805	0.0769		0.11667	0.07813	0.08118	0.09705	0.09003	0.07965	0.07782		0.11667	0.0827	0.0827	0.0827	0.0766		0.11667	0.07965	0.08118	0.07813	0.07385	0.07538	0.07538		0.11667	0.07599	0.07599	0.08301	0.07568	0.07385	0.07416		0.11667	0.09674	0.09674	0.09338	0.0766		0.11667
0.13333	0.09155	0.07141	0.07111	0.06744		0.13333	0.0705	0.07629	0.0946	0.06989	0.07355		0.13333	0.08087	0.07996	0.09613	0.09155	0.07935	0.08209		0.13333	0.08667	0.08667	0.08667	0.07782		0.13333	0.08179	0.08087	0.0769	0.08057	0.07874	0.07874		0.13333	0.07538	0.07355	0.08423	0.07935	0.07782	0.07874		0.13333	0.09644	0.09277	0.09277	0.07782		0.13333
0.15	0.09308	0.06958	0.06897	0.07019		0.15	0.0705	0.07477	0.10284	0.06683	0.07446		0.15	0.08057	0.07782	0.09277	0.09491	0.07874	0.08118		0.15	0.08698	0.08698	0.08698	0.0766		0.15	0.08057	0.07477	0.07416	0.07385	0.0769	0.0769		0.15	0.07538	0.07874	0.08484	0.08026	0.07172	0.07843		0.15	0.09735	0.09369	0.09735	0.0766		0.15
0.16667	0.09125	0.06927	0.0708	0.06805		0.16667	0.06989	0.07446	0.09521	0.06836	0.07355		0.16667	0.07813	0.08026	0.09155	0.09125	0.07965	0.08087		0.16667	0.08942	0.08942	0.08942	0.07599		0.16667	0.07843	0.08209	0.07416	0.0769	0.07568	0.07568		0.16667	0.07416	0.07446	0.08148	0.08057	0.0769	0.07751		0.16667	0.09155	0.09949	0.09705	0.07599		0.16667
0.18333	0.09338	0.0708	0.06989	0.06805		0.18333	0.07111	0.07324	0.09644	0.06989	0.07538		0.18333	0.07843	0.07904	0.09064	0.09216	0.07904	0.07996		0.18333	0.08606	0.08606	0.08606	0.07355		0.18333	0.08118	0.08026	0.07477	0.07813	0.07751	0.07751		0.18333	0.07385	0.07355	0.08209	0.07935	0.07843	0.07202		0.18333	0.09583	0.09338	0.09735	0.07355		0.18333
0.2	0.08728	0.07233	0.06897	0.06683		0.2	0.06897	0.07599	0.09705	0.06744	0.07416		0.2	0.08118	0.07935	0.09064	0.09705	0.07874	0.07843		0.2	0.08514	0.08514	0.08514	0.0769		0.2	0.07813	0.07935	0.0769	0.07751	0.08026	0.08026		0.2	0.07446	0.07568	0.08026	0.07782	0.07599	0.07477		0.2	0.09186	0.09644	0.09369	0.0769		0.2
0.21667	0.08972	0.0705	0.07172	0.07172		0.21667	0.06866	0.07599	0.10742	0.06866	0.07263		0.21667	0.07782	0.07721	0.08759	0.09003	0.07965	0.07843		0.21667	0.08545	0.08545	0.08545	0.07507		0.21667	0.07843	0.0769	0.08057	0.07721	0.07477	0.07477		0.21667	0.07629	0.07904	0.08179	0.08026	0.07355	0.07568		0.21667	0.09125	0.09369	0.09521	0.07507		0.21667
0.23333	0.08972	0.06927	0.07263	0.06927		0.23333	0.0708	0.07599	0.09827	0.06927	0.07385		0.23333	0.07599	0.0824	0.09003	0.09247	0.08087	0.07996		0.23333	0.08728	0.08728	0.08728	0.07416		0.23333	0.07843	0.08057	0.07568	0.07416	0.07751	0.07751		0.23333	0.07629	0.07629	0.08179	0.08148	0.07782	0.07568		0.23333	0.09094	0.09247	0.09674	0.07416		0.23333
0.25	0.09033	0.07019	0.07111	0.07141		0.25	0.07141	0.0769	0.09735	0.06927	0.07294		0.25	0.07599	0.07904	0.09094	0.09247	0.07538	0.08118		0.25	0.08698	0.08698	0.08698	0.07416		0.25	0.07843	0.07843	0.07507	0.07721	0.07446	0.07446		0.25	0.07507	0.07629	0.0827	0.07874	0.07996	0.07568		0.25	0.09796	0.09521	0.09613	0.07416		0.25
0.26667	0.09125	0.07141	0.06897	0.06897		0.26667	0.07172	0.07355	0.09857	0.0708	0.07324		0.26667	0.07843	0.07904	0.09003	0.09064	0.07751	0.07813		0.26667	0.08453	0.08453	0.08453	0.0769		0.26667	0.08057	0.07782	0.07629	0.0766	0.07904	0.07904		0.26667	0.0766	0.07538	0.08423	0.07874	0.07599	0.07721		0.26667	0.09796	0.09491	0.0946	0.0769		0.26667
0.28333	0.09277	0.07019	0.0708	0.07019		0.28333	0.06775	0.0769	0.10162	0.06775	0.07568		0.28333	0.07904	0.08087	0.09277	0.0946	0.08026	0.07874		0.28333	0.08881	0.08881	0.08881	0.07446		0.28333	0.07996	0.07843	0.07782	0.08057	0.07233	0.07233		0.28333	0.07782	0.07355	0.08179	0.08057	0.07355	0.07263		0.28333	0.09399	0.09735	0.09216	0.07446		0.28333
0.3	0.08789	0.0708	0.06805	0.06775		0.3	0.07233	0.07202	0.09979	0.06866	0.0766		0.3	0.08179	0.07751	0.09247	0.0885	0.07965	0.08026		0.3	0.08636	0.08636	0.08636	0.07629		0.3	0.08179	0.07629	0.07874	0.07782	0.07629	0.07629		0.3	0.07843	0.07446	0.07935	0.07874	0.07599	0.07721		0.3	0.09338	0.0943	0.09521	0.07629		0.3
0.31667	0.08942	0.06989	0.0708	0.06927		0.31667	0.07355	0.07782	0.09857	0.06866	0.07416		0.31667	0.0824	0.07874	0.09155	0.09491	0.07935	0.08026		0.31667	0.08728	0.08728	0.08728	0.07599		0.31667	0.08362	0.0769	0.07507	0.07507	0.07477	0.07477		0.31667	0.07935	0.07721	0.08423	0.07477	0.07355	0.07721		0.31667	0.09399	0.0946	0.09583	0.07599		0.31667
0.33333	0.08728	0.0705	0.06866	0.0705		0.33333	0.06927	0.07568	0.10132	0.06897	0.07629		0.33333	0.07751	0.07843	0.09277	0.09613	0.07904	0.08118		0.33333	0.08728	0.08728	0.08728	0.07446		0.33333	0.07813	0.08301	0.07629	0.07568	0.07843	0.07843		0.33333	0.07751	0.08087	0.08392	0.07843	0.07477	0.07385		0.33333	0.09369	0.09277	0.09583	0.07446		0.33333
0.35	0.08698	0.06866	0.07202	0.06927		0.35	0.06989	0.07477	0.09705	0.06958	0.07721		0.35	0.07965	0.07996	0.0885	0.09735	0.08057	0.07904		0.35	0.08881	0.08881	0.08881	0.07721		0.35	0.08087	0.07599	0.07324	0.07416	0.0769	0.0769		0.35	0.07721	0.07599	0.08453	0.07629	0.07477	0.07446		0.35	0.09247	0.09369	0.09155	0.07721		0.35
0.36667	0.09216	0.06958	0.06958	0.06927		0.36667	0.07172	0.07599	0.10346	0.06683	0.07385		0.36667	0.08331	0.08209	0.09216	0.09125	0.08026	0.08484		0.36667	0.0885	0.0885	0.0885	0.07782		0.36667	0.07721	0.08057	0.07629	0.07843	0.07996	0.07996		0.36667	0.07751	0.07599	0.08331	0.08057	0.07324	0.07507		0.36667	0.0946	0.09338	0.09338	0.07782		0.36667
0.38333	0.09155	0.06897	0.07019	0.0708		0.38333	0.06989	0.07233	0.0946	0.07263	0.07233		0.38333	0.0766	0.07935	0.09369	0.09308	0.07813	0.08057		0.38333	0.08789	0.08789	0.08789	0.07629		0.38333	0.07965	0.0769	0.08148	0.07629	0.0769	0.0769		0.38333	0.07599	0.07813	0.08118	0.07568	0.07507	0.07874		0.38333	0.09552	0.09247	0.09735	0.07629		0.38333
0.4	0.08484	0.07172	0.0705	0.06836		0.4	0.07172	0.07629	0.09857	0.06989	0.07507		0.4	0.07782	0.07904	0.09094	0.09064	0.07843	0.08026		0.4	0.08392	0.08392	0.08392	0.07263		0.4	0.07843	0.07629	0.0766	0.07507	0.07629	0.07629		0.4	0.07782	0.07843	0.08087	0.07813	0.07294	0.07324		0.4	0.09308	0.09308	0.09705	0.07263		0.4
0.41667	0.09094	0.06927	0.0708	0.06866		0.41667	0.07324	0.07416	0.09979	0.06592	0.07446		0.41667	0.07721	0.08087	0.09491	0.09552	0.08026	0.07965		0.41667	0.09125	0.09125	0.09125	0.07568		0.41667	0.08118	0.07721	0.07843	0.07568	0.07874	0.07874		0.41667	0.07629	0.07843	0.08698	0.07629	0.07568	0.07507		0.41667	0.09674	0.09338	0.09827	0.07568		0.41667
0.43333	0.0885	0.0705	0.07111	0.06897		0.43333	0.07233	0.0766	0.09766	0.06927	0.07568		0.43333	0.07935	0.07874	0.09064	0.09247	0.08148	0.08118		0.43333	0.08728	0.08728	0.08728	0.07568		0.43333	0.07751	0.07751	0.07935	0.0769	0.07385	0.07385		0.43333	0.07538	0.07843	0.08026	0.07782	0.0769	0.07538		0.43333	0.09155	0.09094	0.09766	0.07568		0.43333
0.45	0.08942	0.07324	0.07111	0.06927		0.45	0.07141	0.07233	0.10376	0.07019	0.0766		0.45	0.07813	0.08179	0.09644	0.0885	0.07721	0.07996		0.45	0.09094	0.09094	0.09094	0.07813		0.45	0.07874	0.07751	0.07813	0.07446	0.07324	0.07324		0.45	0.0766	0.0766	0.0824	0.07568	0.07324	0.07721		0.45	0.09033	0.09644	0.09399	0.07813		0.45
0.46667	0.09613	0.06744	0.07446	0.0708		0.46667	0.0705	0.07538	0.09979	0.0705	0.07416		0.46667	0.07904	0.07965	0.08636	0.09766	0.07751	0.07813		0.46667	0.08698	0.08698	0.08698	0.07629		0.46667	0.07965	0.07751	0.07904	0.07416	0.07721	0.07721		0.46667	0.0769	0.07385	0.08392	0.07507	0.07355	0.07629		0.46667	0.09399	0.09277	0.09552	0.07629		0.46667
0.48333	0.09583	0.07019	0.06866	0.07019		0.48333	0.07416	0.07202	0.09918	0.06927	0.07751		0.48333	0.07721	0.08057	0.09827	0.09033	0.07874	0.07935		0.48333	0.09125	0.09125	0.09125	0.07599		0.48333	0.08026	0.07568	0.07843	0.07629	0.07629	0.07629		0.48333	0.07599	0.07904	0.07935	0.07721	0.0766	0.07782		0.48333	0.09552	0.09338	0.09644	0.07599		0.48333
0.5	0.09491	0.06866	0.06836	0.06653		0.5	0.07141	0.06989	0.09705	0.06897	0.07446		0.5	0.08301	0.08087	0.09125	0.09186	0.07874	0.08331		0.5	0.08698	0.08698	0.08698	0.07416		0.5	0.07935	0.07996	0.07416	0.07629	0.0766	0.0766		0.5	0.07507	0.0769	0.07965	0.0769	0.07599	0.07507		0.5	0.09308	0.09155	0.09674	0.07416		0.5
0.51667	0.09308	0.0705	0.07233	0.07019		0.51667	0.07019	0.07721	0.09735	0.06683	0.07446		0.51667	0.07721	0.0766	0.0946	0.09155	0.08057	0.0827		0.51667	0.08423	0.08423	0.08423	0.0769		0.51667	0.08209	0.07904	0.07721	0.07813	0.07721	0.07721		0.51667	0.07935	0.0766	0.07721	0.07599	0.07568	0.07813		0.51667	0.09308	0.09827	0.09613	0.0769		0.51667
0.53333	0.0885	0.0708	0.07263	0.06622		0.53333	0.06958	0.07416	0.09613	0.06958	0.07477		0.53333	0.07996	0.07874	0.09155	0.09003	0.07751	0.08209		0.53333	0.08759	0.08759	0.08759	0.07599		0.53333	0.07996	0.07599	0.07996	0.0766	0.0766	0.0766		0.53333	0.07446	0.07477	0.07996	0.07599	0.07721	0.07568		0.53333	0.09277	0.09247	0.09613	0.07599		0.53333
0.55	0.08911	0.06744	0.07019	0.07019		0.55	0.0705	0.0766	0.09796	0.06989	0.07538		0.55	0.07935	0.08057	0.09247	0.09247	0.08057	0.07813		0.55	0.08881	0.08881	0.08881	0.07721		0.55	0.08118	0.07446	0.0766	0.07599	0.07599	0.07599		0.55	0.07324	0.07721	0.0827	0.0769	0.07202	0.07813		0.55	0.09613	0.0943	0.0946	0.07721		0.55
0.56667	0.09186	0.06927	0.06744	0.06897		0.56667	0.07202	0.07538	0.1001	0.06866	0.07263		0.56667	0.07996	0.08362	0.09521	0.09155	0.07935	0.07874		0.56667	0.08606	0.08606	0.08606	0.07385		0.56667	0.07843	0.07538	0.08026	0.07233	0.07599	0.07599		0.56667	0.07629	0.07507	0.08301	0.08118	0.0705	0.0769		0.56667	0.09277	0.09369	0.09583	0.07385		0.56667
0.58333	0.0882	0.07111	0.07172	0.06836		0.58333	0.07202	0.07233	0.10254	0.06927	0.0766		0.58333	0.08453	0.07965	0.08972	0.08759	0.07782	0.0766		0.58333	0.08331	0.08331	0.08331	0.07477		0.58333	0.08026	0.07599	0.07813	0.0766	0.07629	0.07629		0.58333	0.07599	0.07874	0.07904	0.07721	0.07751	0.07751		0.58333	0.09155	0.09094	0.09857	0.07477		0.58333
0.6	0.08514	0.0705	0.06989	0.065		0.6	0.07172	0.07538	0.10254	0.06836	0.07263		0.6	0.08026	0.08026	0.09247	0.08942	0.07874	0.08423		0.6	0.09064	0.09064	0.09064	0.07263		0.6	0.08026	0.07843	0.07263	0.07629	0.07507	0.07507		0.6	0.07629	0.07385	0.08575	0.07782	0.07385	0.07294		0.6	0.09308	0.09308	0.09583	0.07263		0.6
0.61667	0.0882	0.06927	0.07355	0.06958		0.61667	0.07233	0.07355	0.09796	0.0708	0.07538		0.61667	0.0766	0.07843	0.09216	0.0946	0.07843	0.07843		0.61667	0.08179	0.08179	0.08179	0.07813		0.61667	0.07843	0.07385	0.07568	0.07843	0.07446	0.07446		0.61667	0.0769	0.07568	0.08423	0.07813	0.07599	0.07568		0.61667	0.0885	0.0946	0.09705	0.07813		0.61667
0.63333	0.0882	0.07324	0.07111	0.06775		0.63333	0.0705	0.07355	0.09644	0.06714	0.07294		0.63333	0.07996	0.07935	0.08911	0.09064	0.07965	0.08179		0.63333	0.08606	0.08606	0.08606	0.07202		0.63333	0.08301	0.07751	0.0769	0.07843	0.07324	0.07324		0.63333	0.07385	0.07782	0.08179	0.07874	0.07935	0.07721		0.63333	0.09552	0.09308	0.0946	0.07202		0.63333
0.65	0.08759	0.07172	0.07446	0.06866		0.65	0.06866	0.07324	0.09979	0.0705	0.07324		0.65	0.07813	0.08026	0.09521	0.08942	0.08087	0.08026		0.65	0.09064	0.09064	0.09064	0.07477		0.65	0.07904	0.07782	0.07599	0.0766	0.07477	0.07477		0.65	0.0769	0.07538	0.08209	0.0766	0.07568	0.07782		0.65	0.09277	0.09644	0.09155	0.07477		0.65
0.66667	0.08789	0.06683	0.07172	0.06927		0.66667	0.0708	0.07385	0.09613	0.06714	0.07385		0.66667	0.07629	0.07965	0.08728	0.0943	0.08301	0.08179		0.66667	0.09094	0.09094	0.09094	0.07721		0.66667	0.0824	0.07965	0.07568	0.07538	0.0766	0.0766		0.66667	0.07599	0.08026	0.08148	0.07507	0.0766	0.07751		0.66667	0.09155	0.08789	0.1004	0.07721		0.66667
0.68333	0.08881	0.07385	0.0708	0.06714		0.68333	0.06958	0.07294	0.09949	0.06958	0.07385		0.68333	0.07874	0.07904	0.09155	0.09155	0.0769	0.08057		0.68333	0.08575	0.08575	0.08575	0.07904		0.68333	0.0827	0.07751	0.07843	0.07538	0.07507	0.07507		0.68333	0.07507	0.07446	0.08026	0.07477	0.07416	0.07416		0.68333	0.09583	0.09186	0.09674	0.07904		0.68333
0.7	0.08881	0.0708	0.06958	0.06897		0.7	0.06744	0.07294	0.10437	0.06989	0.07355		0.7	0.08087	0.08026	0.09094	0.09369	0.07721	0.07996		0.7	0.08575	0.08575	0.08575	0.07507		0.7	0.08057	0.07904	0.07538	0.07782	0.0769	0.0769		0.7	0.07446	0.0769	0.08057	0.07751	0.07477	0.07782		0.7	0.0943	0.09552	0.09308	0.07507		0.7
0.71667	0.08698	0.06927	0.06866	0.06714		0.71667	0.0705	0.07477	0.09888	0.07202	0.07599		0.71667	0.07751	0.07874	0.09247	0.09552	0.08179	0.08331		0.71667	0.0882	0.0882	0.0882	0.07935		0.71667	0.0769	0.07538	0.0769	0.07568	0.07416	0.07416		0.71667	0.07477	0.07568	0.07843	0.08179	0.07385	0.07904		0.71667	0.09949	0.09552	0.09583	0.07935		0.71667
0.73333	0.0943	0.0708	0.0708	0.06897		0.73333	0.06958	0.07233	0.10071	0.06805	0.07233		0.73333	0.07782	0.07843	0.09186	0.0946	0.07965	0.08331		0.73333	0.08636	0.08636	0.08636	0.07629		0.73333	0.08026	0.07782	0.07538	0.07416	0.07385	0.07385		0.73333	0.07446	0.0766	0.08087	0.07843	0.07416	0.07599		0.73333	0.0885	0.09674	0.09644	0.07629		0.73333
0.75	0.08636	0.07111	0.07172	0.06805		0.75	0.07202	0.07324	0.09735	0.06927	0.07568		0.75	0.07904	0.08057	0.09247	0.09399	0.07904	0.08575		0.75	0.08942	0.08942	0.08942	0.07782		0.75	0.07904	0.07263	0.07416	0.07416	0.07599	0.07599		0.75	0.07568	0.07538	0.08453	0.08026	0.07568	0.07568		0.75	0.09369	0.0943	0.0946	0.07782		0.75
0.76667	0.08789	0.07263	0.06989	0.06836		0.76667	0.06989	0.07202	0.10101	0.07172	0.07538		0.76667	0.07874	0.08057	0.09186	0.09125	0.0766	0.08148		0.76667	0.08514	0.08514	0.08514	0.07874		0.76667	0.08087	0.07813	0.08087	0.07568	0.07355	0.07355		0.76667	0.07568	0.0769	0.08301	0.07782	0.07538	0.07385		0.76667	0.09125	0.0943	0.09949	0.07874		0.76667
0.78333	0.09338	0.07141	0.07202	0.06683		0.78333	0.07202	0.07141	0.09583	0.07019	0.07507		0.78333	0.07813	0.07874	0.09277	0.09125	0.07629	0.07874		0.78333	0.08484	0.08484	0.08484	0.07843		0.78333	0.08453	0.07874	0.08057	0.07629	0.0769	0.0769		0.78333	0.08179	0.07538	0.07996	0.07355	0.07599	0.07813		0.78333	0.09216	0.0943	0.09735	0.07843		0.78333
0.8	0.09155	0.07263	0.07111	0.0647		0.8	0.06836	0.07507	0.10284	0.06866	0.07294		0.8	0.08118	0.07965	0.08911	0.0885	0.07874	0.07996		0.8	0.08667	0.08667	0.08667	0.07324		0.8	0.08026	0.07843	0.07874	0.07233	0.07477	0.07477		0.8	0.07904	0.07507	0.07843	0.07446	0.08087	0.07629		0.8	0.09308	0.09277	0.09583	0.07324		0.8
0.81667	0.08606	0.06958	0.07385	0.06866		0.81667	0.07111	0.07843	0.10101	0.07172	0.07385		0.81667	0.0769	0.0769	0.08728	0.09094	0.07935	0.07874		0.81667	0.08484	0.08484	0.08484	0.07599		0.81667	0.07935	0.07782	0.07751	0.07446	0.07874	0.07874		0.81667	0.07629	0.07751	0.0827	0.07904	0.07599	0.07813		0.81667	0.09705	0.09491	0.09399	0.07599		0.81667
0.83333	0.09216	0.07019	0.07111	0.06989		0.83333	0.07263	0.07294	0.10254	0.07477	0.07263		0.83333	0.07874	0.07965	0.08881	0.09399	0.08087	0.07904		0.83333	0.08698	0.08698	0.08698	0.07538		0.83333	0.07599	0.07324	0.08026	0.07416	0.07507	0.07507		0.83333	0.07416	0.07507	0.07965	0.07813	0.07507	0.07721		0.83333	0.0946	0.09125	0.09888	0.07538		0.83333
0.85	0.08789	0.07263	0.06866	0.06836		0.85	0.07202	0.0769	0.10437	0.06744	0.07202		0.85	0.08514	0.07904	0.09094	0.09094	0.07935	0.07874		0.85	0.0885	0.0885	0.0885	0.07629		0.85	0.08026	0.07446	0.07385	0.07538	0.07477	0.07477		0.85	0.07568	0.07996	0.08026	0.07751	0.07813	0.08026		0.85	0.09125	0.09216	0.09552	0.07629		0.85
0.86667	0.08484	0.06805	0.06989	0.06836		0.86667	0.0705	0.07294	0.10162	0.06897	0.07172		0.86667	0.07843	0.08148	0.09521	0.09338	0.07935	0.0827		0.86667	0.08881	0.08881	0.08881	0.0766		0.86667	0.07874	0.07538	0.07996	0.07721	0.07538	0.07538		0.86667	0.07629	0.07477	0.08301	0.07782	0.07599	0.07568		0.86667	0.0946	0.09216	0.09583	0.0766		0.86667
0.88333	0.08545	0.07324	0.07233	0.06836		0.88333	0.06989	0.07507	0.10193	0.06989	0.07385		0.88333	0.07568	0.0769	0.09216	0.09216	0.0766	0.07904		0.88333	0.08789	0.08789	0.08789	0.0769		0.88333	0.07965	0.07599	0.08057	0.0769	0.07446	0.07446		0.88333	0.07568	0.07721	0.08392	0.07599	0.07507	0.07813		0.88333	0.09094	0.09521	0.09644	0.0769		0.88333
0.9	0.08881	0.07233	0.07019	0.06958		0.9	0.0705	0.07538	0.09552	0.07019	0.07202		0.9	0.08087	0.08179	0.08789	0.09277	0.0766	0.08179		0.9	0.08728	0.08728	0.08728	0.07568		0.9	0.07904	0.07599	0.07721	0.07721	0.07355	0.07355		0.9	0.07782	0.07477	0.08301	0.07568	0.0769	0.07599		0.9	0.08972	0.08942	0.09888	0.07568		0.9
0.91667	0.0882	0.06775	0.07172	0.0708		0.91667	0.07233	0.07721	0.09369	0.06744	0.07385		0.91667	0.08026	0.0824	0.09155	0.09796	0.08148	0.07965		0.91667	0.08972	0.08972	0.08972	0.07629		0.91667	0.08087	0.0766	0.07751	0.07599	0.07599	0.07599		0.91667	0.07538	0.0766	0.08362	0.07721	0.07568	0.07385		0.91667	0.09277	0.09491	0.09613	0.07629		0.91667
0.93333	0.09064	0.07355	0.0705	0.06927		0.93333	0.0708	0.07721	0.09583	0.06744	0.0769		0.93333	0.08148	0.08331	0.09064	0.09125	0.07416	0.07965		0.93333	0.08728	0.08728	0.08728	0.07111		0.93333	0.08026	0.0769	0.08087	0.07599	0.07538	0.07538		0.93333	0.0769	0.07446	0.08026	0.08026	0.07507	0.07843		0.93333	0.09125	0.09338	0.09491	0.07111		0.93333
0.95	0.09003	0.07019	0.07324	0.06805		0.95	0.07141	0.0766	0.09918	0.06805	0.07263		0.95	0.07751	0.07904	0.0946	0.09491	0.08026	0.07935		0.95	0.09033	0.09033	0.09033	0.07538		0.95	0.07904	0.07294	0.07355	0.07507	0.07538	0.07538		0.95	0.0769	0.07599	0.0827	0.08118	0.0766	0.07782		0.95	0.09521	0.09613	0.09338	0.07538		0.95
0.96667	0.08972	0.06989	0.0708	0.06836		0.96667	0.07355	0.07721	0.09491	0.07172	0.07538		0.96667	0.07751	0.07935	0.09277	0.09033	0.08026	0.08118		0.96667	0.08728	0.08728	0.08728	0.07629		0.96667	0.07721	0.07477	0.0769	0.0769	0.07416	0.07416		0.96667	0.07477	0.07813	0.08087	0.07751	0.07996	0.07782		0.96667	0.09247	0.09308	0.09491	0.07629		0.96667
0.98333	0.08759	0.06958	0.06989	0.06622		0.98333	0.07019	0.07446	0.09949	0.07111	0.07263		0.98333	0.07904	0.07843	0.0882	0.0943	0.07904	0.08301		0.98333	0.08667	0.08667	0.08667	0.07599		0.98333	0.08209	0.0769	0.07355	0.07446	0.07416	0.07416		0.98333	0.07507	0.07751	0.08087	0.07782	0.0769	0.0769		0.98333	0.08972	0.09705	0.09155	0.07599		0.98333
1	0.08942	0.07019	0.0708	0.0705		1	0.07111	0.07629	0.09705	0.07172	0.07507		1	0.07843	0.07904	0.09369	0.09064	1.15723	0.08087		1	0.09003	0.09003	0.09003	0.07629		1	0.07935	0.07782	0.07599	0.07599	0.07324	0.07324		1	0.08026	0.07355	0.08179	0.07782	0.07813	0.07599		1	0.09308	0.09094	0.09888	0.07629		1
1.01667	1.21033	1.22864	1.24047	1.24664		1.01667	1.33392	1.33484	0.09827	1.29883	1.31439		1.01667	1.15631	1.20514	0.09338	0.09216	1.15784	1.33362		1.01667	1.23871	1.27625	1.30005	1.24359		1.01667	1.29089	1.28082	1.40667	1.21124	1.203	1.203		1.01667	1.20941	1.18469	1.41724	1.36627	1.18469	1.25488		1.01667	0.09003	1.50848	1.51306	1.24359		1.01667
1.03333	1.22131	1.20575	1.19317	1.24634		1.03333	1.3385	1.33484	1.362	1.31317	1.31775		1.03333	1.13281	1.23199	1.30737	1.29272	1.15814	1.31653		1.03333	1.22681	1.27655	1.33362	1.24542		1.03333	1.29578	1.29883	1.40087	1.20941	1.22253	1.22253		1.03333	1.20117	1.185	1.40686	1.36749	1.185	1.2265		1.03333	1.4859	1.48438	1.51337	1.24542		1.03333
1.05	1.20056	1.19507	1.22674	1.23199		1.05	1.32996	1.31989	1.3504	1.29028	1.32782		1.05	1.14502	1.22101	1.29395	1.28754	1.15967	1.32996		1.05	1.25793	1.2796	1.31653	1.2558		1.05	1.29242	1.27594	1.40911	1.22162	1.22284	1.22284		1.05	1.19232	1.20667	1.39526	1.37085	1.20667	1.23627		1.05	1.47644	1.49689	1.51703	1.2558		1.05
1.06667	1.21185	1.20483	1.19226	1.27075		1.06667	1.33636	1.32263	1.34094	1.31042	1.31653		1.06667	1.15082	1.21735	1.30127	1.28296	1.15814	1.32843		1.06667	1.23779	1.29089	1.32996	1.24023		1.06667	1.28662	1.27747	1.41246	1.21674	1.20789	1.20789		1.06667	1.19263	1.16394	1.41266	1.34705	1.16394	1.21521		1.06667	1.48682	1.4978	1.51062	1.24023		1.06667
1.08333	1.20087	1.18622	1.21057	1.24573		1.08333	1.3269	1.33179	1.32965	1.31134	1.32782		1.08333	1.15326	1.21552	1.29425	1.29272	1.14532	1.31683		1.08333	1.25763	1.2796	1.32843	1.2265		1.08333	1.28937	1.28418	1.38591	1.20087	1.2027	1.2027		1.08333	1.19934	1.19476	1.3974	1.37115	1.19476	1.27502		1.08333	1.48621	1.52405	1.51917	1.2265		1.08333
1.1	1.20209	1.19904	1.26336	1.23962		1.1	1.34888	1.32538	1.31287	1.31134	1.32843		1.1	1.13068	1.20514	1.29364	1.28418	1.15723	1.31744		1.1	1.25122	1.2735	1.31683	1.23993		1.1	1.30157	1.28693	1.40178	1.20392	1.20789	1.20789		1.1	1.2088	1.18652	1.39496	1.3443	1.18652	1.25732		1.1	1.47522	1.49536	1.52191	1.23993		1.1
1.11667	1.19995	1.19202	1.22705	1.22162		1.11667	1.34766	1.31989	1.35803	1.28876	1.30829		1.11667	1.15417	1.20453	1.28571	1.28448	1.16211	1.32996		1.11667	1.23779	1.29608	1.31744	1.23505		1.11667	1.28845	1.29242	1.43566	1.21124	1.21948	1.21948		1.11667	1.18744	1.20087	1.34644	1.34796	1.20087	1.29425		1.11667	1.48773	1.49353	1.51062	1.23505		1.11667
1.13333	1.21002	1.21643	1.20965	1.24939		1.13333	1.33514	1.30371	1.33514	1.31531	1.32721		1.13333	1.13342	1.1969	1.2793	1.27106	1.15601	1.32904		1.13333	1.23169	1.29425	1.32996	1.22467		1.13333	1.29486	1.29608	1.40605	1.19751	1.21887	1.21887		1.13333	1.20056	1.17584	1.37573	1.34827	1.17584	1.26862		1.13333	1.48163	1.5097	1.50604	1.22467		1.13333
1.15	1.19965	1.20148	1.21484	1.24054		1.15	1.34094	1.30463	1.33301	1.30981	1.3208		1.15	1.15051	1.21643	1.29303	1.28204	1.15936	1.32172		1.15	1.25153	1.27075	1.32904	1.23505		1.15	1.3031	1.29272	1.39873	1.20392	1.20361	1.20361		1.15	1.19629	1.18164	1.39008	1.34796	1.18164	1.25244		1.15	1.48865	1.49353	1.52222	1.23505		1.15
1.16667	1.21399	1.19537	1.21972	1.24878		1.16667	1.33667	1.32935	1.31989	1.30402	1.32904		1.16667	1.15448	1.21246	1.28235	1.2796	1.15845	1.32355		1.16667	1.2439	1.28754	1.32172	1.24084		1.16667	1.29089	1.28326	1.38073	1.20453	1.20178	1.20178		1.16667	1.19446	1.18103	1.39801	1.3504	1.18103	1.31561		1.16667	1.48804	1.47064	1.4975	1.24084		1.16667
1.18333	1.20148	1.20972	1.21698	1.23535		1.18333	1.33759	1.32843	1.30646	1.31409	1.32538		1.18333	1.15051	1.21765	1.28723	1.27441	1.14838	1.31866		1.18333	1.22833	1.28387	1.32355	1.24115		1.18333	1.29028	1.26617	1.38927	1.1911	1.21185	1.21185		1.18333	1.18896	1.18652	1.38214	1.34674	1.18652	1.2558		1.18333	1.48132	1.5033	1.50269	1.24115		1.18333
1.2	1.19995	1.20941	1.21911	1.24725		1.2	1.31378	1.29639	1.40137	1.30676	1.31287		1.2	1.15265	1.21582	1.29822	1.2915	1.17279	1.33759		1.2	1.24359	1.26556	1.31866	1.24786		1.2	1.30371	1.28876	1.38073	1.21826	1.20667	1.20667		1.2	1.18866	1.18469	1.39313	1.33514	1.18469	1.21857		1.2	1.48682	1.5097	1.51947	1.24786		1.2
1.21667	1.20361	1.21338	1.22155	1.23932		1.21667	1.33148	1.34613	1.3205	1.28906	1.30432		1.21667	1.16394	1.20453	1.27167	1.2793	1.15814	1.33575		1.21667	1.24023	1.29059	1.33759	1.2381		1.21667	1.29852	1.28357	1.36241	1.20819	1.20789	1.20789		1.21667	1.18896	1.18073	1.36414	1.3623	1.18073	1.28418		1.21667	1.5036	1.50238	1.52588	1.2381		1.21667
1.23333	1.21094	1.21552	1.22827	1.23627		1.23333	1.32233	1.29364	1.31989	1.29211	1.32385		1.23333	1.14929	1.19507	1.27716	1.28296	1.14349	1.33484		1.23333	1.23993	1.26434	1.33575	1.24359		1.23333	1.297	1.2912	1.38805	1.20209	1.19873	1.19873		1.23333	1.19354	1.18317	1.37878	1.32874	1.18317	1.21948		1.23333	1.48682	1.51123	1.51245	1.24359		1.23333
1.25	1.1911	1.19751	1.22186	1.25275		1.25	1.33881	1.32874	1.33057	1.29425	1.32324		1.25	1.14838	1.20667	1.27869	1.27899	1.16119	1.33362		1.25	1.24237	1.2738	1.33484	1.22253		1.25	1.30493	1.27563	1.45122	1.20148	1.19202	1.19202		1.25	1.20026	1.18896	1.37634	1.33514	1.18896	1.26129		1.25	1.50146	1.50574	1.51337	1.22253		1.25
1.26667	1.21582	1.18866	1.20904	1.23138		1.26667	1.33301	1.315	1.31409	1.30981	1.3327		1.26667	1.13861	1.20911	1.28235	1.28113	1.14594	1.3443		1.26667	1.24237	1.28662	1.33362	1.23474		1.26667	1.29028	1.27625	1.40056	1.20911	1.19354	1.19354		1.26667	1.1972	1.18256	1.40472	1.3562	1.18256	1.25641		1.26667	1.49475	1.50452	1.51581	1.23474		1.26667
1.28333	1.21246	1.19354	1.22521	1.23749		1.28333	1.3446	1.32446	1.30463	1.30127	1.31256		1.28333	1.13922	1.23474	1.28632	1.27106	1.15387	1.33148		1.28333	1.23077	1.2851	1.3443	1.22253		1.28333	1.28906	1.28784	1.37706	1.21002	1.18286	1.18286		1.28333	1.19324	1.18408	1.38306	1.32935	1.18408	1.24268		1.28333	1.50574	1.4975	1.51184	1.22253		1.28333
1.3	1.20148	1.18683	1.24475	1.28723		1.3	1.34247	1.3382	1.31104	1.29211	1.32294		1.3	1.14838	1.21063	1.28326	1.26923	1.15509	1.31256		1.3	1.25397	1.27167	1.33148	1.22589		1.3	1.28998	1.28571	1.39873	1.21368	1.19446	1.19446		1.3	1.19202	1.17493	1.33636	1.35406	1.17493	1.26251		1.3	1.49048	1.51154	1.50452	1.22589		1.3
1.31667	1.20239	1.20178	1.21698	1.26801		1.31667	1.33606	1.32538	1.31683	1.29547	1.34125		1.31667	1.15143	1.21246	1.27838	1.25031	1.15692	1.3205		1.31667	1.22711	1.29822	1.31256	1.23077		1.31667	1.30066	1.28387	1.38958	1.20636	1.18988	1.18988		1.31667	1.20422	1.17157	1.41174	1.32477	1.17157	1.26038		1.31667	1.50238	1.49506	1.50146	1.23077		1.31667
1.33333	1.22223	1.18652	1.21301	1.21704		1.33333	1.34491	1.32538	1.27899	1.29303	1.30646		1.33333	1.15204	1.20605	1.26129	1.25641	1.13831	1.33667		1.33333	1.24115	1.28876	1.3205	1.24023		1.33333	1.30951	1.28479	1.38073	1.19965	1.20361	1.20361		1.33333	1.20331	1.18347	1.39252	1.30951	1.18347	1.23993		1.33333	1.49261	1.49475	1.53046	1.24023		1.33333
1.35	1.22162	1.203	1.22338	1.25031		1.35	1.33179	1.32904	1.3382	1.29089	1.33575		1.35	1.16089	1.21643	1.26709	1.25519	1.14899	1.32813		1.35	1.23505	1.28662	1.33667	1.24023		1.35	1.31042	1.28326	1.39019	1.19781	1.20056	1.20056		1.35	1.20697	1.17767	1.37299	1.34216	1.17767	1.28296		1.35	1.48407	1.49902	1.50604	1.24023		1.35
1.36667	1.2149	1.20239	1.2301	1.24481		1.36667	1.34033	1.3504	1.26801	1.31042	1.32324		1.36667	1.16272	1.20697	1.27411	1.25641	1.16028	1.34338		1.36667	1.25488	1.28357	1.32813	1.24176		1.36667	1.29791	1.29608	1.3554	1.20026	1.18378	1.18378		1.36667	1.19324	1.16974	1.36688	1.33728	1.16974	1.23688		1.36667	1.50269	1.50299	1.50604	1.24176		1.36667
1.38333	1.22406	1.21094	1.20751	1.23383		1.38333	1.3327	1.31409	1.31378	1.297	1.31836		1.38333	1.16241	1.22223	1.2619	1.26556	1.13708	1.32477		1.38333	1.2381	1.27686	1.34338	1.23138		1.38333	1.27899	1.28967	1.36241	1.20239	1.19232	1.19232		1.38333	1.19141	1.17188	1.36047	1.33057	1.17188	1.22864		1.38333	1.49658	1.49109	1.5097	1.23138		1.38333
1.4	1.22345	1.21033	1.20172	1.22559		1.4	1.31134	1.34521	1.29517	1.30646	1.3147		1.4	1.15448	1.2149	1.25671	1.25244	1.15112	1.32599		1.4	1.23779	1.25244	1.32477	1.23138		1.4	1.28571	1.29517	1.35936	1.22101	1.19568	1.19568		1.4	1.18805	1.16791	1.36139	1.30127	1.16791	1.22406		1.4	1.47675	1.50208	1.50665	1.23138		1.4
1.41667	1.20148	1.19476	1.22644	1.23627		1.41667	1.32172	1.31989	1.37482	1.29608	1.30859		1.41667	1.16425	1.20544	1.26282	1.26862	1.15997	1.31805		1.41667	1.24908	1.25549	1.32599	1.24146		1.41667	1.29486	1.28754	1.38622	1.20667	1.1853	1.1853		1.41667	1.18134	1.16486	1.34033	1.31561	1.16486	1.26953		1.41667	1.48315	1.50787	1.51794	1.24146		1.41667
1.43333	1.20209	1.20453	1.24353	1.23718		1.43333	1.31897	1.33759	1.28204	1.28937	1.34064		1.43333	1.14777	1.21307	1.25122	1.25153	1.15265	1.32721		1.43333	1.25031	1.27197	1.31805	1.2326		1.43333	1.29456	1.27838	1.38195	1.20758	1.19598	1.19598		1.43333	1.19476	1.18317	1.30707	1.31683	1.18317	1.24878		1.43333	1.50269	1.51367	1.52863	1.2326		1.43333
1.45	1.203	1.19202	1.23864	1.23474		1.45	1.32385	1.32813	1.29944	1.30157	1.32599		1.45	1.15631	1.20605	1.25824	1.25305	1.1557	1.32782		1.45	1.23596	1.26953	1.32721	1.23749		1.45	1.28632	1.28418	1.41063	1.20239	1.19263	1.19263		1.45	1.19934	1.16577	1.36017	1.30524	1.16577	1.25214		1.45	1.49963	1.50116	1.51245	1.23749		1.45
1.46667	1.20422	1.22589	1.2182	1.22223		1.46667	1.32507	1.32446	1.29425	1.29486	1.33484		1.46667	1.14838	1.20575	1.25549	1.25519	1.15143	1.32599		1.46667	1.24542	1.27258	1.32782	1.23779		1.46667	1.29211	1.26984	1.36089	1.20941	1.2027	1.2027		1.46667	1.20728	1.19537	1.33636	1.30005	1.19537	1.2561		1.46667	1.49414	1.50818	1.50604	1.23779		1.46667
1.48333	1.20789	1.20209	1.23681	1.26434		1.48333	1.32996	1.32294	1.28021	1.30951	1.35254		1.48333	1.14594	1.20605	1.24847	1.25458	1.14227	1.31378		1.48333	1.2326	1.34338	1.32599	1.23077		1.48333	1.30829	1.2912	1.38713	1.19507	1.20056	1.20056		1.48333	1.18958	1.19293	1.31744	1.31561	1.19293	1.26984		1.48333	1.48773	1.51031	1.51703	1.23077		1.48333
1.5	1.2146	1.19476	1.22796	1.25793		1.5	1.33881	1.33087	1.29242	1.27777	1.32172		1.5	1.15173	1.22101	1.25732	1.25031	1.16058	1.315		1.5	1.23535	1.26312	1.31378	1.24146		1.5	1.29242	1.28632	1.36638	1.19293	1.19049	1.19049		1.5	1.19232	1.17859	1.39069	1.30463	1.17859	1.24634		1.5	1.48285	1.52222	1.49475	1.24146		1.5
1.51667	1.21216	1.18774	1.21728	1.23596		1.51667	1.31256	1.3385	1.28815	1.30341	1.32172		1.51667	1.14105	1.20605	1.25458	1.23993	1.16058	1.32385		1.51667	1.23291	1.32599	1.315	1.22192		1.51667	1.30585	1.29547	1.38225	1.19263	1.185	1.185		1.51667	1.19446	1.19904	1.36108	1.30188	1.19904	1.26587		1.51667	1.49139	1.50574	1.51581	1.22192		1.51667
1.53333	1.19965	1.24603	1.23895	1.21735		1.53333	1.32385	1.31958	1.29089	1.28113	1.31561		1.53333	1.14807	1.21338	1.26068	1.24725	1.16058	1.32233		1.53333	1.24786	1.2674	1.32385	1.2323		1.53333	1.28235	1.27594	1.403	1.21277	1.20575	1.20575		1.53333	1.19415	1.18103	1.37878	1.32904	1.18103	1.23169		1.53333	1.49445	1.49139	1.50879	1.2323		1.53333
1.55	1.19904	1.19781	1.22247	1.22803		1.55	1.31287	1.3028	1.29089	1.30096	1.33118		1.55	1.13586	1.20728	1.25244	1.26129	1.15112	1.32904		1.55	1.23322	1.27808	1.32233	1.23505		1.55	1.29761	1.28448	1.35204	1.20087	1.19263	1.19263		1.55	1.1908	1.16943	1.33881	1.31256	1.16943	1.27167		1.55	1.48682	1.51855	1.52313	1.23505		1.55
1.56667	1.20026	1.18927	1.2304	1.21124		1.56667	1.34766	1.30188	1.27747	1.33209	1.31866		1.56667	1.15631	1.21094	1.26068	1.2439	1.1499	1.33209		1.56667	1.25366	1.27136	1.32904	1.22314		1.56667	1.2912	1.29547	1.3853	1.21155	1.18683	1.18683		1.56667	1.19812	1.18011	1.35193	1.30768	1.18011	1.2326		1.56667	1.47858	1.49445	1.50543	1.22314		1.56667
1.58333	1.20514	1.22955	1.22308	1.22681		1.58333	1.35864	1.33484	1.32568	1.29456	1.30798		1.58333	1.13495	1.21338	1.24847	1.24573	1.14807	1.31561		1.58333	1.23566	1.27502	1.33209	1.22681		1.58333	1.28998	1.29181	1.37523	1.20178	1.19202	1.19202		1.58333	1.18286	1.18011	1.35284	1.30798	1.18011	1.23657		1.58333	1.46179	1.51459	1.49811	1.22681		1.58333
1.6	1.19263	1.19934	1.22186	1.23016		1.6	1.3382	1.31927	1.29425	1.30402	1.32111		1.6	1.14471	1.21155	1.23138	1.25732	1.16028	1.31897		1.6	1.23413	1.28693	1.31561	1.23871		1.6	1.28662	1.29272	1.38042	1.18896	1.19049	1.19049		1.6	1.19385	1.19141	1.31195	1.31836	1.19141	1.22406		1.6	1.46698	1.49506	1.50024	1.23871		1.6
1.61667	1.19873	1.20148	1.20355	1.23291		1.61667	1.34216	1.3324	1.28571	1.28387	1.33881		1.61667	1.1441	1.20453	1.24695	1.23291	1.12366	1.31134		1.61667	1.24329	1.28937	1.31897	1.23474		1.61667	1.29333	1.2915	1.36211	1.19751	1.18958	1.18958		1.61667	1.18164	1.18958	1.34949	1.31897	1.18958	1.24908		1.61667	1.49261	1.51215	1.51581	1.23474		1.61667
1.63333	1.20911	1.20209	1.21148	1.22986		1.63333	1.33148	1.32904	1.27045	1.2915	1.32172		1.63333	1.14319	1.21307	1.23566	1.22894	1.16119	1.33759		1.63333	1.23383	1.28296	1.31134	1.23932		1.63333	1.29913	1.27777	1.35784	1.18988	1.17554	1.17554		1.63333	1.19385	1.17218	1.32538	1.31195	1.17218	1.23372		1.63333	1.49353	1.52802	1.51825	1.23932		1.63333
1.65	1.21521	1.18256	1.22857	1.21552		1.65	1.35559	1.30951	1.27136	1.29517	1.3208		1.65	1.15234	1.21887	1.24481	1.2265	1.15631	1.32141		1.65	1.23199	1.29181	1.33759	1.2381		1.65	1.27228	1.26923	1.37249	1.20697	1.1795	1.1795		1.65	1.19232	1.19141	1.37695	1.31012	1.19141	1.2616		1.65	1.47919	1.50665	1.51154	1.2381		1.65
1.66667	1.20392	1.19965	1.21789	1.23322		1.66667	1.35956	1.34613	1.29639	1.32599	1.33179		1.66667	1.13342	1.22375	1.25031	1.22955	1.15143	1.31439		1.66667	1.26221	1.28571	1.32141	1.23779		1.66667	1.29547	1.26587	1.37035	1.19263	1.18103	1.18103		1.66667	1.19446	1.17798	1.32385	1.29944	1.17798	1.24695		1.66667	1.47675	1.50696	1.49872	1.23779		1.66667
1.68333	1.20514	1.18835	1.2243	1.24359		1.68333	1.32111	1.31073	1.26648	1.31256	1.32782		1.68333	1.15326	1.20758	1.24969	1.23566	1.15784	1.31989		1.68333	1.23932	1.27106	1.31439	1.21582		1.68333	1.28693	1.28937	1.37828	1.19537	1.18683	1.18683		1.68333	1.1972	1.18774	1.33423	1.31165	1.18774	1.25061		1.68333	1.48804	1.52649	1.49353	1.21582		1.68333
1.7	1.21552	1.2027	1.20507	1.25153		1.7	1.33789	1.33423	1.39862	1.28143	1.3205		1.7	1.13586	1.20941	1.23901	1.22253	1.14624	1.32111		1.7	1.25061	1.2854	1.31989	1.23657		1.7	1.30066	1.27319	1.36455	1.20178	1.19019	1.19019		1.7	1.18073	1.19293	1.33118	1.30798	1.19293	1.24756		1.7	1.50116	1.50726	1.49109	1.23657		1.7
1.71667	1.17737	1.20087	1.22338	1.22894		1.71667	1.32172	1.31775	1.26465	1.25977	1.31897		1.71667	1.15356	1.21216	1.25061	1.22467	1.13983	1.31744		1.71667	1.22833	1.2851	1.32111	1.23596		1.71667	1.2912	1.27899	1.36119	1.16974	1.18591	1.18591		1.71667	1.19324	1.18256	1.33362	1.26709	1.18256	1.25092		1.71667	1.48315	1.51459	1.50238	1.23596		1.71667
1.73333	1.19781	1.20636	1.23284	1.23413		1.73333	1.35468	1.32782	1.27655	1.25824	1.31042		1.73333	1.15662	1.19965	1.23718	1.22223	1.1554	1.32416		1.73333	1.23291	1.27747	1.31744	1.23413		1.73333	1.29333	1.28967	1.3441	1.20697	1.18744	1.18744		1.73333	1.18774	1.17493	1.3208	1.30157	1.17493	1.24847		1.73333	1.49048	1.5094	1.50757	1.23413		1.73333
1.75	1.21155	1.22101	1.21942	1.23413		1.75	1.29211	1.3147	1.28387	1.28143	1.32721		1.75	1.1377	1.20972	1.22345	1.20483	1.13861	1.3269		1.75	1.25519	1.26923	1.32416	1.21643		1.75	1.29059	1.28723	1.35784	1.20361	1.18988	1.18988		1.75	1.1972	1.18347	1.3266	1.29974	1.18347	1.24817		1.75	1.47858	1.50513	1.5036	1.21643		1.75
1.76667	1.20209	1.19995	1.21942	1.22833		1.76667	1.32599	1.30432	1.27655	1.2912	1.33057		1.76667	1.14014	1.20209	1.2439	1.21857	1.14655	1.31012		1.76667	1.25	1.26526	1.3269	1.25885		1.76667	1.30676	1.27869	1.38683	1.20148	1.18988	1.18988		1.76667	1.18896	1.17157	1.31012	1.31683	1.17157	1.25		1.76667	1.48712	1.50482	1.51489	1.25885		1.76667
1.78333	1.22375	1.20758	1.21942	1.22437		1.78333	1.35773	1.34583	1.28021	1.29181	1.32233		1.78333	1.13129	1.1911	1.24939	1.22437	1.14166	1.3028		1.78333	1.23932	1.27686	1.31012	1.23199		1.78333	1.30402	1.26404	1.36852	1.20056	1.19568	1.19568		1.78333	1.19354	1.17249	1.33392	1.2796	1.17249	1.24268		1.78333	1.49078	1.53015	1.51398	1.23199		1.78333
1.8	1.20422	1.21216	1.25329	1.25		1.8	1.32233	1.32355	1.25885	1.28571	1.31592		1.8	1.1496	1.20392	1.24542	1.20728	1.14868	1.31378		1.8	1.24115	1.27686	1.3028	1.24146		1.8	1.27777	1.27747	1.36425	1.20667	1.19263	1.19263		1.8	1.20636	1.18164	1.32629	1.28143	1.18164	1.25549		1.8	1.48743	1.5152	1.50696	1.24146		1.8
1.81667	1.20026	1.18958	1.21453	1.22162		1.81667	1.3208	1.34949	1.26434	1.30157	1.31927		1.81667	1.15906	1.22192	1.24359	1.21735	1.15479	1.33057		1.81667	1.24634	1.28113	1.31378	1.23535		1.81667	1.2793	1.29578	1.36638	1.18988	1.17584	1.17584		1.81667	1.18652	1.16608	1.31958	1.32874	1.16608	1.24237		1.81667	1.48926	1.50726	1.50299	1.23535		1.81667
1.83333	1.23016	1.19629	1.22338	1.25946		1.83333	1.34399	1.32599	1.27319	1.29272	1.33453		1.83333	1.15753	1.2326	1.23444	1.20911	1.14655	1.32751		1.83333	1.24664	1.2851	1.33057	1.24573		1.83333	1.30096	1.29089	1.35692	1.19385	1.18317	1.18317		1.83333	1.19812	1.18042	1.3205	1.26862	1.18042	1.24359		1.83333	1.50024	1.51459	1.51062	1.24573		1.83333
1.85	1.2149	1.18927	1.23071	1.22742		1.85	1.3327	1.31744	1.2616	1.29883	1.32721		1.85	1.13098	1.20392	1.23749	1.21735	1.13953	1.31195		1.85	1.25092	1.26373	1.32751	1.2323		1.85	1.29028	1.27808	1.35417	1.20667	1.16669	1.16669		1.85	1.18622	1.18317	1.30737	1.29456	1.18317	1.24359		1.85	1.48163	1.52161	1.49353	1.2323		1.85
1.86667	1.19507	1.19232	1.24475	1.22101		1.86667	1.34155	1.32416	1.27441	1.31805	1.30737		1.86667	1.14532	1.20422	1.23352	1.22284	1.14044	1.32294		1.86667	1.23566	1.27838	1.31195	1.23657		1.86667	1.2912	1.27686	1.37218	1.19415	1.1853	1.1853		1.86667	1.18439	1.18042	1.3205	1.24329	1.18042	1.25153		1.86667	1.48407	1.52283	1.49323	1.23657		1.86667
1.88333	1.20483	1.2027	1.22308	1.25336		1.88333	1.33392	1.31683	1.26007	1.30676	1.30432		1.88333	1.14258	1.21552	1.22345	1.23047	1.1554	1.31836		1.88333	1.22711	1.26587	1.32294	1.22742		1.88333	1.28876	1.27502	1.39751	1.20422	1.17737	1.17737		1.88333	1.18378	1.17676	1.34705	1.29425	1.17676	1.25458		1.88333	1.50513	1.51855	1.50482	1.22742		1.88333
1.9	1.20514	1.20514	1.23406	1.24023		1.9	1.33881	1.30524	1.2561	1.28662	1.29761		1.9	1.14288	1.20819	1.22742	1.21307	1.14807	1.32935		1.9	1.24664	1.28815	1.31836	1.23566		1.9	1.27838	1.2796	1.37065	1.18408	1.1908	1.1908		1.9	1.20087	1.18225	1.31927	1.28052	1.18225	1.25061		1.9	1.48193	1.52435	1.50024	1.23566		1.9
1.91667	1.19598	1.19781	1.22003	1.23444		1.91667	1.3443	1.34888	1.24146	1.30066	1.32477		1.91667	1.1557	1.21033	1.2381	1.21185	1.12671	1.31989		1.91667	1.24359	1.27838	1.32935	1.23169		1.91667	1.29669	1.28998	1.35723	1.20544	1.18073	1.18073		1.91667	1.18713	1.18744	1.33392	1.28143	1.18744	1.24695		1.91667	1.50604	1.51184	1.49384	1.23169		1.91667
1.93333	1.20605	1.19202	1.21453	1.22864		1.93333	1.34155	1.32233	1.26434	1.28906	1.29944		1.93333	1.14075	1.2262	1.22711	1.20575	1.13647	1.32996		1.93333	1.2442	1.28906	1.31989	1.23535		1.93333	1.28113	1.26648	1.35906	1.21582	1.17035	1.17035		1.93333	1.18011	1.17493	1.3147	1.27594	1.17493	1.26221		1.93333	1.48529	1.52679	1.49353	1.23535		1.93333
1.95	1.19354	1.20972	1.19653	1.22345		1.95	1.35468	1.29944	1.24847	1.30371	1.33392		1.95	1.12885	1.20361	1.22314	1.20789	1.14532	1.31073		1.95	1.2439	1.27747	1.32996	1.23413		1.95	1.29059	1.29028	1.35417	1.20056	1.18256	1.18256		1.95	1.18774	1.17249	1.30432	1.29272	1.17249	1.24329		1.95	1.49109	1.50574	1.51428	1.23413		1.95
1.96667	1.18713	1.18683	1.20202	1.23505		1.96667	1.32507	1.33331	1.25061	1.29425	1.33209		1.96667	1.14166	1.21796	1.21857	1.203	1.15265	1.29822		1.96667	1.24329	1.25244	1.31073	1.23474		1.96667	1.29486	1.27869	1.36394	1.20453	1.1731	1.1731		1.96667	1.18011	1.17737	1.36139	1.27777	1.17737	1.24908		1.96667	1.49567	1.52039	1.50024	1.23474		1.96667
1.98333	1.18469	1.20453	1.22766	1.24908		1.98333	1.29242	1.32141	1.24481	1.29364	1.31378		1.98333	1.14746	1.21155	1.22375	1.19537	1.1554	1.3443		1.98333	1.24817	1.27136	1.29822	1.22986		1.98333	1.28326	1.2735	1.37371	1.19415	1.17676	1.17676		1.98333	1.19598	1.18011	1.30554	1.28754	1.18011	1.24664		1.98333	1.50452	1.53168	1.49719	1.22986		1.98333
2	1.2149	1.21796	1.21881	1.22406		2	1.40869	1.3327	1.23962	1.30432	1.30432		2	1.14319	1.21185	1.22101	1.19629	2.69501	1.30096		2	1.2442	1.26831	1.3443	1.2323		2	1.29639	1.28357	1.3496	1.20331	1.17737	1.17737		2	1.18347	1.17706	1.27411	1.28357	1.17706	1.24969		2	1.49933	1.52008	1.49445	1.2323		2
2.01667	0.84992	0.89264	1.19256	1.25214		2.01667	1.86127	1.77429	1.24115	1.87164	1.83197		2.01667	2.75726	2.88879	1.2149	1.19476	2.64771	2.68585		2.01667	0.81513	0.81146	1.30096	1.25214		2.01667	1.2085	1.2262	1.35417	1.25702	1.22009	1.22009		2.01667	1.26495	1.21979	1.44623	1.42395	1.17645	1.25824		2.01667	1.50055	0.52734	1.34888	1.25214		2.01667
2.03333	0.84717	0.88776	1.20172	1.25092		2.03333	1.88751	1.7807	2.03033	1.88904	1.79718		2.03333	2.75909	2.86896	2.61078	2.6944	2.65259	2.8067		2.03333	0.81482	0.81146	1.30646	1.25092		2.03333	1.203	1.2262	1.41552	1.24725	1.2262	1.2262		2.03333	1.26709	1.21429	1.43127	1.41815	1.16638	1.25824		2.03333	0.52856	0.54321	1.33636	1.25092		2.03333
2.05	0.85144	0.88959	1.2069	1.22925		2.05	1.84143	1.76788	2.04163	1.88751	1.80817		2.05	2.76581	2.87506	2.60864	2.69714	2.59338	2.70355		2.05	0.82428	0.8194	1.30859	1.22925		2.05	1.19659	1.20972	1.42131	1.24756	1.19415	1.19415		2.05	1.28265	1.22009	1.43372	1.41785	1.16394	1.23871		2.05	0.53009	0.53162	1.34186	1.22925		2.05
2.06667	0.84869	0.89417	1.19897	1.24298		2.06667	1.92566	1.78986	2.02789	1.81793	1.80969		2.06667	2.78442	2.83936	2.59521	2.6532	2.68768	2.71332		2.06667	0.81757	0.82031	1.31165	1.24298		2.06667	1.21033	1.24786	1.41277	1.26495	1.21796	1.21796		2.06667	1.2735	1.21033	1.44531	1.39832	1.16455	1.24695		2.06667	0.54108	0.53253	1.33362	1.24298		2.06667
2.08333	0.8371	0.89569	1.19073	1.22894		2.08333	1.85547	1.74042	2.04315	1.87683	1.7926		2.08333	2.7655	2.86865	2.62054	2.70172	2.77771	2.66327		2.08333	0.82153	0.82611	1.29791	1.22894		2.08333	1.18134	1.22253	1.40789	1.28052	1.2323	1.2323		2.08333	1.27411	1.21399	1.474	1.42151	1.16913	1.24634		2.08333	0.53589	0.53162	1.32935	1.22894		2.08333
2.1	0.85144	0.89081	1.18646	1.25458		2.1	1.86493	1.7804	2.01874	1.85425	1.79718		2.1	2.74994	2.86652	2.60101	2.69257	2.77374	2.70111		2.1	0.80963	0.81513	1.31226	1.25458		2.1	1.20758	1.2027	1.42009	1.27167	1.21765	1.21765		2.1	1.26617	1.21216	1.36566	1.41876	1.1731	1.25		2.1	0.53009	0.52551	1.3382	1.25458		2.1
2.11667	0.83588	0.88654	1.18676	1.24481		2.11667	1.83533	1.71814	2.02087	1.85547	1.80389		2.11667	2.76031	2.83813	2.57965	2.66846	2.77893	2.68066		2.11667	0.81665	0.81604	1.31042	1.24481		2.11667	1.20911	1.21399	1.39446	1.25153	1.21338	1.21338		2.11667	1.27106	1.2149	1.43829	1.39648	1.17249	1.25519		2.11667	0.53314	0.52643	1.32355	1.24481		2.11667
2.13333	0.84625	0.8786	1.17913	1.26312		2.13333	1.92169	1.79688	2.03033	1.88171	1.79565		2.13333	2.76978	2.87567	2.61597	2.68951	2.78931	2.71423		2.13333	0.81482	0.80841	1.31348	1.26312		2.13333	1.20972	1.21887	1.4088	1.25397	1.21704	1.21704		2.13333	1.26526	1.21918	1.45874	1.41663	1.17493	1.25183		2.13333	0.53772	0.52673	1.33514	1.26312		2.13333
2.15	0.84198	0.89996	1.19012	1.25549		2.15	1.86249	1.78528	2.03461	1.87439	1.80084		2.15	2.77863	2.86957	2.58575	2.6532	2.79297	2.67639		2.15	0.81177	0.81696	1.31622	1.25549		2.15	1.20392	1.21033	1.40575	1.26465	1.21765	1.21765		2.15	1.27594	1.19843	1.43982	1.41907	1.15784	1.25061		2.15	0.53833	0.53864	1.33301	1.25549		2.15
2.16667	0.84045	0.92346	1.18737	1.23901		2.16667	1.87775	1.77368	2.02362	1.81305	1.79962		2.16667	2.73987	2.88605	2.57355	2.68494	2.79785	2.69287		2.16667	0.8075	0.81116	1.30463	1.23901		2.16667	1.18317	1.22162	1.38805	1.25793	1.21277	1.21277		2.16667	1.24115	1.19843	1.39313	1.40625	1.16669	1.25641		2.16667	0.53589	0.53162	1.32538	1.23901		2.16667
2.18333	0.83801	0.89813	1.19592	1.24359		2.18333	1.87256	1.76971	2.02393	1.83807	1.79321		2.18333	2.77191	2.84332	2.59644	2.68616	2.76276	2.62909		2.18333	0.82092	0.81329	1.29547	1.24359		2.18333	1.18134	1.2027	1.40483	1.25183	1.22192	1.22192		2.18333	1.26404	1.19598	1.40228	1.38794	1.16272	1.23749		2.18333	0.52918	0.52704	1.33026	1.24359		2.18333
2.2	0.84747	0.88013	1.18432	1.21948		2.2	1.86157	1.77094	1.99432	1.91559	1.79779		2.2	2.77863	2.85126	2.57294	2.64465	2.76398	2.67975		2.2	0.80841	0.82214	1.31134	1.21948		2.2	1.20819	1.20789	1.40544	1.29333	1.21429	1.21429		2.2	1.2674	1.22833	1.46088	1.41144	1.1441	1.23444		2.2	0.52948	0.52612	1.32385	1.21948		2.2
2.21667	0.8374	0.8902	1.1892	1.22681		2.21667	1.89301	1.77887	2.01996	1.8399	1.79688		2.21667	2.77863	2.85858	2.60071	2.63519	2.75543	2.70264		2.21667	0.8078	0.80444	1.29852	1.22681		2.21667	1.19171	1.20239	1.39171	1.24512	1.19904	1.19904		2.21667	1.26587	1.20239	1.43463	1.40259	1.16547	1.24847		2.21667	0.53284	0.53223	1.33942	1.22681		2.21667
2.23333	0.83038	0.89508	1.18707	1.2265		2.23333	1.84265	1.76697	2.02667	1.8219	1.77338		2.23333	2.7475	2.86774	2.58484	2.65259	2.75085	2.70721		2.23333	0.81757	0.80444	1.27472	1.2265		2.23333	1.19568	1.19476	1.39202	1.26648	1.2146	1.2146		2.23333	1.27136	1.20148	1.4093	1.40289	1.15967	1.25366		2.23333	0.53925	0.53711	1.34796	1.2265		2.23333
2.25	0.84595	0.88226	1.18066	1.23779		2.25	1.83716	1.78955	2.01233	1.91406	1.81213		2.25	2.75818	2.85278	2.57935	2.61658	2.76428	2.69684		2.25	0.8139	0.8194	1.29364	1.23779		2.25	1.18591	1.1969	1.40941	1.24084	1.25275	1.25275		2.25	1.25641	1.20239	1.40106	1.38458	1.15967	1.24512		2.25	0.55878	0.53131	1.34094	1.23779		2.25
2.26667	0.8313	0.89752	1.18096	1.23505		2.26667	1.96106	1.78619	2.0108	1.84784	1.81427		2.26667	2.74841	2.86041	2.57263	2.62024	2.70721	2.72583		2.26667	0.81909	0.81085	1.30157	1.23505		2.26667	1.20117	1.21796	1.3908	1.22314	1.24969	1.24969		2.26667	1.27075	1.1969	1.38367	1.38977	1.15662	1.24054		2.26667	0.56397	0.53131	1.31958	1.23505		2.26667
2.28333	0.84106	0.90241	1.17639	1.24969		2.28333	1.8808	1.77917	2.0224	1.84814	1.79565		2.28333	2.76428	2.86346	2.56409	2.62207	2.70172	2.69592		2.28333	0.81268	0.8194	1.29059	1.24969		2.28333	1.19598	1.20789	1.38958	1.24847	1.23352	1.23352		2.28333	1.26465	1.2262	1.40839	1.39313	1.16028	1.23596		2.28333	0.58044	0.52551	1.3028	1.24969		2.28333
2.3	0.83954	0.89966	1.16571	1.24451		2.3	1.85822	1.74408	1.98273	1.84509	1.80267		2.3	2.78625	2.854	2.56927	2.60895	2.7124	2.72339		2.3	0.81177	0.8136	1.30432	1.24451		2.3	1.18958	1.20148	1.38896	1.25031	1.24908	1.24908		2.3	1.23901	1.18927	1.39221	1.3855	1.1554	1.24695		2.3	0.57068	0.53284	1.3147	1.24451		2.3
2.31667	0.8255	0.8844	1.1651	1.24756		2.31667	1.87805	1.81671	2.01019	1.84601	1.80481		2.31667	2.76855	2.87476	2.56927	2.63458	2.74811	2.69775		2.31667	0.82062	0.80841	1.30005	1.24756		2.31667	1.18256	1.20239	1.39873	1.24634	1.23932	1.23932		2.31667	1.22406	1.27045	1.35162	1.38428	1.16364	1.23383		2.31667	0.57251	0.52612	1.31714	1.24756		2.31667
2.33333	0.84198	0.88989	1.16967	1.22528		2.33333	1.85272	1.77582	2.01965	1.8457	1.79962		2.33333	2.76306	2.86957	2.59277	2.612	2.71881	2.72125		2.33333	0.80811	0.8194	1.29761	1.22528		2.33333	1.1911	1.21796	1.40667	1.25061	1.24054	1.24054		2.33333	1.24023	1.1969	1.46515	1.39252	1.15723	1.24023		2.33333	0.57617	0.52155	1.32141	1.22528		2.33333
2.35	0.83374	0.91614	1.17333	1.24939		2.35	1.87347	1.77673	2.00562	1.78925	1.7984		2.35	2.77771	2.84821	2.56439	2.62207	2.76825	2.69043		2.35	0.81482	0.80109	1.29974	1.24939		2.35	1.17706	1.19659	1.39781	1.24725	1.20819	1.20819		2.35	1.25153	1.1911	1.38733	1.36688	1.16272	1.24329		2.35	0.56305	0.5249	1.29425	1.24939		2.35
2.36667	0.83618	0.8905	1.1773	1.21857		2.36667	1.88507	1.77612	2.0047	1.91925	1.80145		2.36667	2.77618	2.85706	2.55951	2.6004	2.72217	2.68768		2.36667	0.82367	0.80475	1.28845	1.21857		2.36667	1.19659	1.19293	1.38622	1.24756	1.24359	1.24359		2.36667	1.24817	1.19324	1.39038	1.37177	1.15356	1.23505		2.36667	0.54871	0.53436	1.33118	1.21857		2.36667
2.38333	0.85022	0.89142	1.17486	1.23749		2.38333	1.88232	1.77795	2.00745	1.85211	1.79474		2.38333	2.76764	2.83722	2.5824	2.58911	2.73193	2.6767		2.38333	0.81726	0.79926	1.29944	1.23749		2.38333	1.19659	1.19568	1.38805	1.24451	1.25	1.25		2.38333	1.24573	1.19904	1.37787	1.36292	1.17065	1.22833		2.38333	0.55817	0.53742	1.32324	1.23749		2.38333
2.4	0.849	0.89386	1.17181	1.24664		2.4	1.86188	1.76361	2.01172	1.85638	1.78619		2.4	2.75421	2.84393	2.5766	2.60834	2.74506	2.73102		2.4	0.81329	0.82031	1.29547	1.24664		2.4	1.1853	1.21155	1.39263	1.24603	1.25946	1.25946		2.4	1.24481	1.24054	1.41266	1.36902	1.16333	1.23505		2.4	0.5307	0.53284	1.31287	1.24664		2.4
2.41667	0.83893	0.91217	1.16998	1.23596		2.41667	1.80908	1.76605	1.99951	1.84631	1.81396		2.41667	2.75909	2.83386	2.57996	2.61749	2.72888	2.69501		2.41667	0.80994	0.82367	1.29913	1.23596		2.41667	1.18622	1.19202	1.39293	1.25671	1.24817	1.24817		2.41667	1.24756	1.18958	1.37451	1.36566	1.15509	1.23383		2.41667	0.53223	0.52948	1.32019	1.23596		2.41667
2.43333	0.8432	0.896	1.17517	1.24146		2.43333	1.95679	1.84143	2.01019	1.80847	1.78955		2.43333	2.76123	2.83112	2.50885	2.60223	2.73865	2.70386		2.43333	0.81146	0.81726	1.28845	1.24146		2.43333	1.18591	1.20056	1.38073	1.26617	1.27502	1.27502		2.43333	1.24451	1.18988	1.35712	1.37299	1.14777	1.23871		2.43333	0.53375	0.5423	1.32233	1.24146		2.43333
2.45	0.83175	0.88837	1.16723	1.24634		2.45	1.85638	1.80206	2.0108	1.87927	1.77063		2.45	2.75848	2.8479	2.55951	2.58972	2.74261	2.68799		2.45	0.8136	0.81207	1.30493	1.24634		2.45	1.17188	1.20209	1.3795	1.25214	1.26282	1.26282		2.45	1.30219	1.17188	1.34888	1.36536	1.16364	1.20819		2.45	0.54199	0.52887	1.3327	1.24634		2.45
2.46667	0.84595	0.90393	1.15594	1.23596		2.46667	1.875	1.74652	2.00836	1.86035	1.79535		2.46667	2.72705	2.8241	2.5589	2.56531	2.70081	2.68311		2.46667	0.80841	0.80658	1.30432	1.23596		2.46667	1.20148	1.21063	1.40178	1.25854	1.24207	1.24207		2.46667	1.24298	1.18469	1.35742	1.3855	1.14685	1.24176		2.46667	0.53558	0.53986	1.33209	1.23596		2.46667
2.48333	0.84747	0.89661	1.17608	1.24084		2.48333	1.87347	1.78497	2.00012	1.84204	1.79352		2.48333	2.74689	2.85797	2.55188	2.60773	2.73163	2.71881		2.48333	0.80811	0.81818	1.30035	1.24084		2.48333	1.18347	1.19354	1.38622	1.25336	1.25854	1.25854		2.48333	1.23901	1.22742	1.39771	1.36383	1.14807	1.23291		2.48333	0.54321	0.53314	1.30585	1.24084		2.48333
2.5	0.8374	0.89142	1.1538	1.23291		2.5	1.88202	1.77856	2.00195	1.83777	1.80176		2.5	2.7652	2.82135	2.5531	2.6004	2.71515	2.70203		2.5	0.8197	0.81665	1.31409	1.23291		2.5	1.18378	1.18927	1.39812	1.25305	1.26465	1.26465		2.5	1.22864	1.22192	1.36139	1.37909	1.16364	1.24573		2.5	0.53131	0.53375	1.33179	1.23291		2.5
2.51667	0.84747	0.89844	1.16265	1.23657		2.51667	1.90826	1.74774	1.98608	1.83502	1.79657		2.51667	2.75482	2.87415	2.54242	2.5882	2.7121	2.69684		2.51667	0.80719	0.81665	1.30249	1.23657		2.51667	1.18347	1.18591	1.39507	1.25031	1.24603	1.24603		2.51667	1.23993	1.19904	1.33057	1.37177	1.15784	1.23077		2.51667	0.53101	0.52704	1.32751	1.23657		2.51667
2.53333	0.8371	0.88928	1.16448	1.23962		2.53333	1.82526	1.81305	1.99463	1.78619	1.80939		2.53333	2.75146	2.84271	2.56805	2.59491	2.71545	2.67761		2.53333	0.80811	0.80994	1.28632	1.23962		2.53333	1.18561	1.19568	1.3734	1.23596	1.2326	1.2326		2.53333	1.24908	1.19354	1.36108	1.35895	1.14685	1.25793		2.53333	0.53223	0.53742	1.32263	1.23962		2.53333
2.55	0.84564	0.90149	1.14343	1.23474		2.55	1.95648	1.76178	1.99158	1.82556	1.80145		2.55	2.73956	2.83752	2.53754	2.56439	2.71393	2.73224		2.55	0.80872	0.81665	1.3028	1.23474		2.55	1.18835	1.19049	1.38256	1.23474	1.24847	1.24847		2.55	1.23199	1.19751	1.37573	1.34735	1.14838	1.22559		2.55	0.53406	0.53345	1.34644	1.23474		2.55
2.56667	0.83099	0.9091	1.14556	1.22345		2.56667	1.87164	1.81458	1.97449	1.91376	1.79565		2.56667	2.72888	2.84851	2.51862	2.58942	2.73499	2.71942		2.56667	0.81268	0.81574	1.2973	1.22345		2.56667	1.19293	1.17096	1.39049	1.23962	1.24603	1.24603		2.56667	1.23291	1.19598	1.35284	1.35834	1.14471	1.22345		2.56667	0.52856	0.53162	1.35315	1.22345		2.56667
2.58333	0.84229	0.90454	1.13458	1.25763		2.58333	1.87195	1.75751	1.99799	1.87836	1.80511		2.58333	2.77161	2.84515	2.58118	2.57904	2.70081	2.68982		2.58333	0.79773	0.81696	1.30249	1.25763		2.58333	1.18225	1.18622	1.37584	1.2323	1.22833	1.22833		2.58333	1.23505	1.19171	1.362	1.33698	1.15997	1.23383		2.58333	0.53131	0.5365	1.33179	1.25763		2.58333
2.6	0.83679	0.89172	1.13977	1.26007		2.6	1.86615	1.7804	1.98395	1.84784	1.79413		2.6	2.74109	2.85065	2.54944	2.58881	2.7301	2.69379		2.6	0.82489	0.80872	1.29333	1.26007		2.6	1.18866	1.18469	1.38256	1.24084	1.24603	1.24603		2.6	1.25977	1.18713	1.36993	1.35193	1.14838	1.25916		2.6	0.53223	0.53772	1.33484	1.26007		2.6
2.61667	0.83928	0.87463	1.15533	1.22009		2.61667	1.88843	1.79626	1.99951	1.79871	1.7984		2.61667	2.72919	2.85858	2.57721	2.57324	2.70905	2.70691		2.61667	0.81207	0.81268	1.28662	1.22009		2.61667	1.17981	1.18988	1.38835	1.24237	1.2384	1.2384		2.61667	1.25153	1.18317	1.37329	1.33148	1.15387	1.25061		2.61667	0.53497	0.54108	1.33118	1.22009		2.61667
2.63333	0.83867	0.85327	1.15319	1.24573		2.63333	1.84967	1.81549	2.00195	1.84631	1.81396		2.63333	2.73865	2.87292	2.53754	2.56561	2.69836	2.62329		2.63333	0.81177	0.81909	1.29669	1.24573		2.63333	1.17676	1.19019	1.37249	1.24451	1.22559	1.22559		2.63333	1.23505	1.16943	1.36261	1.34155	1.15295	1.19019		2.63333	0.53284	0.52521	1.31775	1.24573		2.63333
2.65	0.82118	0.896	1.15594	1.23962		2.65	1.88965	1.8222	1.97205	1.86615	1.79169		2.65	2.72705	2.85675	2.54272	2.58972	2.68951	2.72308		2.65	0.80719	0.7962	1.29211	1.23962		2.65	1.17249	1.17401	1.38927	1.24481	1.23566	1.23566		2.65	1.21124	1.20453	1.3623	1.36383	1.15356	1.2265		2.65	0.54321	0.52582	1.31592	1.23962		2.65
2.66667	0.83165	0.88013	1.1361	1.23596		2.66667	1.87042	1.77124	1.97998	1.84509	1.78925		2.66667	2.73346	2.87537	2.56531	2.59705	2.70386	2.70416		2.66667	0.80994	0.79712	1.29425	1.23596		2.66667	1.18164	1.19324	1.37737	1.24359	1.2265	1.2265		2.66667	1.23108	1.19202	1.34186	1.34308	1.16089	1.2439		2.66667	0.53986	0.54138	1.30951	1.23596		2.66667
2.68333	0.81065	0.90363	1.13946	1.2384		2.68333	1.8866	1.77917	1.98151	1.8576	1.7868		2.68333	2.7182	2.83752	2.55371	2.60193	2.70233	2.71362		2.68333	0.81177	0.80994	1.3028	1.2384		2.68333	1.17615	1.19354	1.38622	1.23138	1.21948	1.21948		2.68333	1.21979	1.19995	1.35559	1.34277	1.15509	1.24451		2.68333	0.53528	0.53375	1.31836	1.2384		2.68333
2.7	0.83806	0.92316	1.15014	1.24695		2.7	1.81122	1.74683	1.97937	1.85699	1.8042		2.7	2.71118	2.82043	2.5293	2.61475	2.77924	2.677		2.7	0.80414	0.79834	1.28662	1.24695		2.7	1.17828	1.185	1.38683	1.23016	1.21826	1.21826		2.7	1.23108	1.18896	1.35529	1.3385	1.16333	1.25122		2.7	0.52856	0.53864	1.30859	1.24695		2.7
2.71667	0.83959	0.87128	1.13153	1.24725		2.71667	1.85486	1.73431	1.98212	1.89728	1.79169		2.71667	2.72217	2.85065	2.54242	2.61688	2.70752	2.70844		2.71667	0.80444	0.80872	1.28906	1.24725		2.71667	1.17889	1.1792	1.38835	1.22894	1.21796	1.21796		2.71667	1.2265	1.19293	1.36719	1.34308	1.15173	1.2207		2.71667	0.53742	0.5249	1.30585	1.24725		2.71667
2.73333	0.83257	0.89996	1.14282	1.22955		2.73333	1.88812	1.83014	1.97449	1.8576	1.7984		2.73333	2.7417	2.81738	2.54425	2.62573	2.69836	2.69714		2.73333	0.82031	0.7959	1.29608	1.22955		2.73333	1.17706	1.20697	1.38683	1.25336	1.21948	1.21948		2.73333	1.23505	1.17218	1.3559	1.33728	1.15631	1.23871		2.73333	0.53711	0.53284	1.30463	1.22955		2.73333
2.75	0.79996	0.91339	1.13519	1.23627		2.75	1.92719	1.78925	1.98639	1.86829	1.79321		2.75	2.72064	2.82654	2.54181	2.65289	2.68219	2.69531		2.75	0.81451	0.8139	1.30219	1.23627		2.75	1.18195	1.16638	1.39873	1.24207	1.21521	1.21521		2.75	1.27502	1.18317	1.36658	1.33606	1.15326	1.23932		2.75	0.53894	0.52887	1.31561	1.23627		2.75
2.76667	0.83471	0.89417	1.14343	1.23871		2.76667	1.86523	1.77887	1.98608	1.85974	1.7923		2.76667	2.72247	2.82654	2.5589	2.6413	2.72522	2.71362		2.76667	0.81116	0.8017	1.29303	1.23871		2.76667	1.17218	1.18622	1.3792	1.24817	1.21094	1.21094		2.76667	1.21185	1.18286	1.3446	1.34155	1.14563	1.22833		2.76667	0.53101	0.53131	1.31134	1.23871		2.76667
2.78333	0.81142	0.88684	1.13427	1.21002		2.78333	1.86554	1.7691	1.97998	1.84723	1.81		2.78333	2.72034	2.83478	2.55127	2.66113	2.68921	2.68372		2.78333	0.81726	0.8075	1.297	1.21002		2.78333	1.16577	1.17798	1.36913	1.24084	1.22101	1.22101		2.78333	1.22131	1.18988	1.36047	1.32874	1.14838	1.23108		2.78333	0.53619	0.53284	1.31378	1.21002		2.78333
2.8	0.83203	0.88928	1.13916	1.22375		2.8	1.86218	1.7749	1.97723	1.8808	1.79932		2.8	2.7356	2.836	2.51221	2.63916	2.68616	2.66968		2.8	0.80689	0.81207	1.28967	1.22375		2.8	1.17065	1.17218	1.38225	1.23932	1.19263	1.19263		2.8	1.22833	1.18652	1.37939	1.32019	1.14777	1.22162		2.8	0.53314	0.5304	1.29761	1.22375		2.8
2.81667	0.83233	0.92102	1.14038	1.21338		2.81667	1.87103	1.78101	1.98456	1.85852	1.79718		2.81667	2.73499	2.83203	2.53571	2.65228	2.69958	2.7063		2.81667	0.80841	0.81421	1.29547	1.21338		2.81667	1.16974	1.17554	1.36669	1.23993	1.21399	1.21399		2.81667	1.19659	1.14807	1.36322	1.32233	1.138	1.23016		2.81667	0.53131	0.53742	1.30524	1.21338		2.81667
2.83333	0.82654	0.90668	1.14678	1.22467		2.83333	1.86615	1.77155	1.98242	1.8692	1.80725		2.83333	2.73712	2.8476	2.50793	2.65381	2.6886	2.70447		2.83333	0.82306	0.8139	1.29974	1.22467		2.83333	1.17706	1.16608	1.37798	1.23596	1.20758	1.20758		2.83333	1.24146	1.20117	1.31104	1.34064	1.15753	1.21948		2.83333	0.5423	0.53406	1.28601	1.22467		2.83333
2.85	0.83508	0.89081	1.12298	1.23566		2.85	1.86432	1.73431	1.94702	1.87317	1.80389		2.85	2.72491	2.81799	2.53265	2.67242	2.69226	2.67853		2.85	0.81543	0.81726	1.30157	1.23566		2.85	1.16852	1.17767	1.40117	1.24237	1.20056	1.20056		2.85	1.23474	1.24329	1.35834	1.33636	1.15601	1.23108		2.85	0.53497	0.5307	1.31714	1.23566		2.85
2.86667	0.83715	0.88898	1.17141	1.25061		2.86667	1.83075	1.81213	1.98853	1.85974	1.80237		2.86667	2.72766	2.85278	2.6886	2.68646	2.70477	2.73743		2.86667	0.80048	0.8139	1.31134	1.25061		2.86667	1.18073	1.16638	1.38378	1.22925	1.19843	1.19843		2.86667	1.24939	1.1795	1.35223	1.33514	1.14716	1.23108		2.86667	0.53162	0.52826	1.30066	1.25061		2.86667
2.88333	0.83813	0.91126	1.15859	1.22955		2.88333	1.91925	1.76178	1.96686	1.85028	1.78772		2.88333	2.71698	2.836	2.51923	2.67181	2.6828	2.70325		2.88333	0.81299	0.8197	1.29974	1.22955		2.88333	1.16699	1.19019	1.37859	1.25061	1.20575	1.20575		2.88333	1.20605	1.19202	1.32874	1.3382	1.16089	1.23932		2.88333	0.53436	0.53772	1.29211	1.22955		2.88333
2.9	0.83264	0.89142	1.15615	1.22314		2.9	1.87408	1.80267	1.97144	1.84814	1.79962		2.9	2.74048	2.81738	2.48657	2.63489	2.7002	2.68066		2.9	0.81665	0.81543	1.29944	1.22314		2.9	1.16241	1.19202	1.3853	1.24512	1.20117	1.20117		2.9	1.21002	1.18988	1.34155	1.33423	1.16364	1.24684		2.9	0.52307	0.52216	1.3092	1.22314		2.9
2.91667	0.83989	0.86884	1.15523	1.24176		2.91667	1.87561	1.78223	1.98425	1.84845	1.80634		2.91667	2.74048	2.82593	2.49695	2.63367	2.70264	2.72308		2.91667	0.81024	0.82062	1.29242	1.24176		2.91667	1.16547	1.17798	1.3676	1.24237	1.19659	1.19659		2.91667	1.21246	1.19141	1.35101	1.33331	1.13983	1.24115		2.91667	0.53833	0.52979	1.3031	1.24176		2.91667
2.93333	0.83264	0.90241	1.15462	1.23901		2.93333	1.87775	1.78162	1.97906	1.86554	1.78711		2.93333	2.72888	2.82471	2.61566	2.63214	2.68951	2.68372		2.93333	0.8136	0.82245	1.30188	1.23901		2.93333	1.16913	1.17249	1.38164	1.23474	1.2027	1.2027		2.93333	1.21765	1.18591	1.3327	1.33698	1.13312	1.23657		2.93333	0.52826	0.53375	1.30157	1.23901		2.93333
2.95	0.8363	0.88074	1.16713	1.25763		2.95	1.83197	1.79382	1.96869	1.85852	1.78955		2.95	2.7179	2.82806	2.45605	2.66022	2.68127	2.6825		2.95	0.8252	0.81238	1.2851	1.25763		2.95	1.18011	1.17523	1.37493	1.22772	1.19446	1.19446		2.95	1.23444	1.18256	1.33728	1.31287	1.15326	1.2204		2.95	0.54199	0.52887	1.28937	1.25763		2.95
2.96667	0.80637	0.88928	1.17232	1.2442		2.96667	1.87347	1.77399	1.96564	1.85364	1.79321		2.96667	2.70416	2.81555	2.54059	2.66693	2.70264	2.71515		2.96667	0.82092	0.82245	1.29547	1.2442		2.96667	1.17218	1.18774	1.37706	1.23993	1.18835	1.18835		2.96667	1.22009	1.15387	1.3562	1.32996	1.16302	1.23138		2.96667	0.52918	0.5249	1.29608	1.2442		2.96667
2.98333	0.81454	0.90149	1.16927	1.28021		2.98333	1.84784	1.76819	1.9632	1.79535	1.78314		2.98333	2.71912	2.81647	2.53235	2.64465	2.68982	2.72156		2.98333	0.82794	0.81268	1.30524	1.28021		2.98333	1.18408	1.18958	1.3853	1.22803	1.18774	1.18774		2.98333	1.22772	1.16669	1.31958	1.31866	1.13586	1.22894		2.98333	0.53223	0.53345	1.30859	1.28021		2.98333
3	0.8205	0.91583	1.13153	1.2323		3	1.85638	1.78131	1.95496	1.93573	1.79962		3	2.73804	2.81281	2.52411	2.67273	2.61719	2.66815		3	0.8194	0.81451	1.30829	1.2323		3	1.17828	1.18011	1.36821	1.23596	1.20514	1.20514		3	1.21735	1.17645	1.36627	1.32813	1.13953	1.23871		3	0.53925	0.52948	1.28632	1.2323		3
3.01667						3.01667	0.9372	0.94116	1.96106	1.7486	1.69556		3.01667	0.95245	0.93231	2.52502	2.67059	2.62848	2.64648		3.01667						3.01667	0.85144	0.80811	0.77881	1.25702	1.35702	1.25916		3.01667	0.81787	0.82123	0.80505	1.44226	1.25427	1.24939		3.01667						3.01667
3.03333						3.03333	0.9372	0.90637	0.84015	1.76202	1.70288		3.03333	0.9491	0.92346	0.89356	2.72888	2.64526	2.66174		3.03333						3.03333	0.85724	0.81848	0.7782	1.24725	1.34725	1.25824		3.03333	0.82031	0.81513	0.802	1.43982	1.26831	1.24298		3.03333						3.03333
3.05						3.05	0.94116	0.97412	0.83557	1.75378	1.7038		3.05	0.94727	0.93872	0.89203	2.72491	2.64191	2.65411		3.05						3.05	0.85724	0.82703	0.76416	1.24756	1.34756	1.25977		3.05	0.8194	0.82001	0.78308	1.42944	1.26038	1.24451		3.05						3.05
3.06667						3.06667	0.94971	0.94727	0.83008	1.76813	1.69556		3.06667	0.94788	0.94208	0.91553	2.71179	2.62817	2.64252		3.06667						3.06667	0.85877	0.81268	0.76935	1.26495	1.36495	1.24481		3.06667	0.82672	0.82367	0.79163	1.43677	1.27289	1.22803		3.06667						3.06667
3.08333						3.08333	0.94208	0.9372	0.83008	1.74768	1.70319		3.08333	0.91095	0.93842	0.88409	2.70325	2.59338	2.63275		3.08333						3.08333	0.84259	0.82672	0.76202	1.28052	1.38052	1.26465		3.08333	0.82794	0.82001	0.79041	1.45294	1.24023	1.24023		3.08333						3.08333
3.1						3.1	0.93658	0.94971	0.84534	1.75043	1.69189		3.1	0.98389	0.94544	0.90485	2.69196	2.60803	2.59674		3.1						3.1	0.84717	0.82398	0.76019	1.27167	1.37167	1.25549		3.1	0.81879	0.81451	0.80109	1.42273	1.25031	1.22803		3.1						3.1
3.11667						3.11667	0.9552	0.9375	0.83344	1.75073	1.69373		3.11667	0.91034	0.92773	0.89142	2.66754	2.61688	2.64038		3.11667						3.11667	0.86029	0.81696	0.76721	1.25153	1.35153	1.25488		3.11667	0.8316	0.81146	0.78674	1.41602	1.25549	1.2381		3.11667						3.11667
3.13333						3.13333	0.92651	0.93933	0.83771	1.75134	1.6922		3.13333	0.98419	0.96222	0.87616	2.68097	2.62299	2.62665		3.13333						3.13333	0.8493	0.8252	0.76294	1.25397	1.35397	1.23993		3.13333	0.8194	0.82245	0.79651	1.41235	1.2381	1.22406		3.13333						3.13333
3.15						3.15	0.95673	0.93079	0.83221	1.75409	1.69952		3.15	0.92468	0.91827	0.86182	2.66235	2.64374	2.64648		3.15						3.15	0.83771	0.81757	0.75867	1.26465	1.36465	1.2439		3.15	0.82916	0.80658	0.78705	1.40961	1.25397	1.22467		3.15						3.15
3.16667						3.16667	0.93323	0.95367	0.83405	1.73364	1.70105		3.16667	0.98175	0.9433	0.90424	2.67883	2.62634	2.65167		3.16667						3.16667	0.85846	0.81787	0.79834	1.25793	1.35793	1.25824		3.16667	0.80933	0.81451	0.79193	1.40778	1.23535	1.22742		3.16667						3.16667
3.18333						3.18333	0.95917	0.95764	0.83954	1.77698	1.70166		3.18333	0.9494	0.9256	0.90057	2.66815	2.60315	2.62482		3.18333						3.18333	0.84625	0.82275	0.77637	1.25183	1.35183	1.26251		3.18333	0.81909	0.82336	0.78278	1.41602	1.24817	1.20941		3.18333						3.18333
3.2						3.2	0.93628	0.93384	0.83008	1.73517	1.69861		3.2	0.96069	0.93933	0.87677	2.677	2.60956	2.63245		3.2						3.2	0.83649	0.83252	0.76935	1.29333	1.39333	1.26282		3.2	0.81543	0.81421	0.79773	1.4151	1.23688	1.21368		3.2						3.2
3.21667						3.21667	0.9314	0.94025	0.83527	1.73731	1.69403		3.21667	0.9314	0.93903	0.89111	2.66998	2.60925	2.62329		3.21667						3.21667	0.83771	0.82306	0.76721	1.24512	1.34512	1.27472		3.21667	0.81696	0.82825	0.78552	1.39313	1.24512	1.21338		3.21667						3.21667
3.23333						3.23333	0.94635	0.94513	0.82794	1.76172	1.68365		3.23333	0.94147	0.92438	0.8783	2.67365	2.61383	2.63367		3.23333						3.23333	0.84015	0.83527	0.77332	1.26648	1.36648	1.25916		3.23333	0.80231	0.82153	0.79498	1.39008	1.23199	1.21552		3.23333						3.23333
3.25						3.25	0.95154	0.95001	0.82733	1.72449	1.70685		3.25	0.93353	0.92194	0.89417	2.63	2.59674	2.56805		3.25						3.25	0.84442	0.82672	0.74097	1.24084	1.34084	1.26495		3.25	0.81665	0.80353	0.7843	1.3858	1.22223	1.2204		3.25						3.25
3.26667						3.26667	0.95154	0.95337	0.83832	1.72907	1.70319		3.26667	0.93475	0.95215	0.89661	2.64618	2.61597	2.58484		3.26667						3.26667	0.85022	0.82581	0.77454	1.22314	1.32314	1.25702		3.26667	0.81574	0.81726	0.80414	1.40381	1.22223	1.22711		3.26667						3.26667
3.28333						3.28333	0.93903	0.94177	0.84595	1.74677	1.70868		3.28333	0.91675	0.92651	0.88135	2.64832	2.6001	2.5943		3.28333						3.28333	0.84503	0.81116	0.75287	1.24847	1.34847	1.27502		3.28333	0.81818	0.81451	0.79987	1.38062	1.22223	1.20636		3.28333						3.28333
3.3						3.3	0.94452	0.93567	0.83923	1.74127	1.68335		3.3	0.96466	0.9317	0.87128	2.63733	2.5946	2.59155		3.3						3.3	0.84839	0.81299	0.77087	1.25031	1.35031	1.25275		3.3	0.81329	0.81665	0.78888	1.38641	1.22772	1.19965		3.3						3.3
3.31667						3.31667	0.96649	0.9372	0.84015	1.74554	1.6861		3.31667	0.92224	0.93262	0.87952	2.61688	2.62634	2.65472		3.31667						3.31667	0.8429	0.82245	0.77454	1.24634	1.34634	1.24359		3.31667	0.8255	0.81513	0.78125	1.36627	1.22864	1.2146		3.31667						3.31667
3.33333						3.33333	0.9317	0.90698	0.82672	1.72662	1.68701		3.33333	0.92285	0.95306	0.87708	2.62726	2.61017	2.61597		3.33333						3.33333	0.84503	0.81543	0.76141	1.25061	1.35061	1.23535		3.33333	0.8078	0.80597	0.79224	1.39618	1.22498	1.19904		3.33333						3.33333
3.35						3.35	0.92865	0.94238	0.83557	1.73059	1.69769		3.35	0.96436	0.92377	0.86609	2.61993	2.63153	2.60284		3.35						3.35	0.82764	0.82184	0.76569	1.24725	1.34725	1.24634		3.35	0.82306	0.82245	0.78247	1.39526	1.21765	1.2027		3.35						3.35
3.36667						3.36667	0.93323	0.98053	0.82825	1.72083	1.69525		3.36667	0.92377	0.93475	0.89417	2.59583	2.5766	2.59247		3.36667						3.36667	0.8197	0.82855	0.77148	1.24756	1.34756	1.21674		3.36667	0.82581	0.81055	0.78705	1.37482	1.22711	1.20697		3.36667						3.36667
3.38333						3.38333	0.96954	0.9372	0.83191	1.76904	1.68762		3.38333	0.94025	0.94666	0.87524	2.61292	2.59827	2.58301		3.38333						3.38333	0.84747	0.81024	0.76691	1.24451	1.34451	1.22681		3.38333	0.79956	0.81024	0.79041	1.37024	1.22253	1.2088		3.38333						3.38333
3.4						3.4	0.96771	0.93079	0.83008	1.71472	1.6806		3.4	0.96863	0.9491	0.87708	2.60254	2.60834	2.6355		3.4						3.4	0.83099	0.81329	0.76843	1.24603	1.34603	1.23169		3.4	0.81757	0.80597	0.79315	1.38733	1.22131	1.20819		3.4						3.4
3.41667						3.41667	0.93658	0.91461	0.82306	1.73242	1.68915		3.41667	0.93933	0.93811	0.89142	2.61169	2.58514	2.67517		3.41667						3.41667	0.83527	0.81757	0.75836	1.25671	1.35671	1.24115		3.41667	0.82794	0.8197	0.78766	1.38062	1.22131	1.20941		3.41667						3.41667
3.43333						3.43333	0.95673	0.96436	0.8371	1.73761	1.69617		3.43333	0.94421	0.92072	0.87982	2.57477	2.59918	2.58362		3.43333						3.43333	0.82947	0.82031	0.77789	1.26617	1.36617	1.24969		3.43333	0.82123	0.81848	0.78369	1.37604	1.203	1.2027		3.43333						3.43333
3.45						3.45	0.92194	0.94391	0.82581	1.72357	1.70105		3.45	0.93781	0.91339	0.87799	2.60529	2.59521	2.67273		3.45						3.45	0.83984	0.81085	0.7782	1.25214	1.35214	1.23566		3.45	0.82367	0.81818	0.78857	1.3681	1.20728	1.21063		3.45						3.45
3.46667						3.46667	0.96832	0.94696	0.83862	1.73273	1.68854		3.46667	0.92743	0.94696	0.88043	2.60162	2.59674	2.61597		3.46667						3.46667	0.82398	0.82672	0.75409	1.25854	1.35854	1.24176		3.46667	0.81238	0.81665	0.79102	1.36871	1.21704	1.19293		3.46667						3.46667
3.48333						3.48333	0.9314	0.9372	0.83191	1.71899	1.69403		3.48333	0.96527	0.94849	0.87494	2.5946	2.59094	2.59796		3.48333						3.48333	0.82916	0.80994	0.77484	1.25336	1.35336	1.23871		3.48333	0.81177	0.81543	0.784	1.36322	1.21857	1.20209		3.48333						3.48333
3.5						3.5	0.94666	0.94788	0.8316	1.737	1.68823		3.5	0.93414	0.94208	0.87585	2.57355	2.59155	2.61536		3.5						3.5	0.83405	0.81207	0.7721	1.25305	1.35305	1.24573		3.5	0.81513	0.80689	0.7898	1.35559	1.20941	1.18988		3.5						3.5
3.51667						3.51667	0.94269	0.95276	0.8374	1.7193	1.68152		3.51667	0.92865	0.95612	0.87494	2.56378	2.58789	2.65289		3.51667						3.51667	0.82977	0.82672	0.77026	1.25031	1.35031	1.26007		3.51667	0.82153	0.81085	0.79315	1.36902	1.20331	1.20605		3.51667						3.51667
3.53333						3.53333	0.96954	0.93689	0.82642	1.71686	1.70227		3.53333	0.95032	0.94238	0.86853	2.56226	2.59277	2.60895		3.53333						3.53333	0.82245	0.79956	0.75684	1.23596	1.33596	1.2326		3.53333	0.82336	0.81543	0.78705	1.36322	1.21429	1.1972		3.53333						3.53333
3.55						3.55	0.92773	0.94696	0.82825	1.73029	1.68518		3.55	0.94421	0.93536	0.87585	2.57904	2.62421	2.63336		3.55						3.55	0.82977	0.82428	0.75745	1.23474	1.33474	1.24176		3.55	0.82031	0.81055	0.78766	1.3504	1.20605	1.19263		3.55						3.55
3.56667						3.56667	0.98297	0.94482	0.82398	1.7251	1.69678		3.56667	0.93475	0.94299	0.87372	2.56317	2.61871	2.61078		3.56667						3.56667	0.83588	0.82489	0.75775	1.23962	1.33962	1.25183		3.56667	0.80139	0.8136	0.79193	1.35345	1.21185	1.19904		3.56667						3.56667
3.58333						3.58333	0.94574	0.92712	0.83252	1.72174	1.69769		3.58333	0.94269	0.94299	0.86823	2.55524	2.61536	2.65167		3.58333						3.58333	0.83374	0.82184	0.74493	1.2323	1.3323	1.24146		3.58333	0.82886	0.81696	0.78491	1.35162	1.2088	1.1908		3.58333						3.58333
3.6						3.6	0.95551	0.93903	0.8255	1.70374	1.70807		3.6	0.96252	0.94421	0.88959	2.55737	2.59918	2.61169		3.6						3.6	0.82916	0.82184	0.76508	1.24084	1.34084	1.23108		3.6	0.81329	0.81268	0.78949	1.35223	1.20178	1.18622		3.6						3.6
3.61667						3.61667	0.94574	0.94269	0.83527	1.72327	1.71082		3.61667	0.90027	0.95032	0.86487	2.53906	2.59369	2.64374		3.61667						3.61667	0.82977	0.81604	0.76569	1.24237	1.34237	1.22894		3.61667	0.81818	0.8197	0.77332	1.34735	1.19537	1.18805		3.61667						3.61667
3.63333						3.63333	0.90637	0.93079	0.8252	1.72205	1.70166		3.63333	0.98724	0.94574	0.89539	2.53967	2.6001	2.61963		3.63333						3.63333	0.81451	0.8194	0.75684	1.24451	1.34451	1.23138		3.63333	0.81696	0.81268	0.77759	1.34979	1.20117	1.18927		3.63333						3.63333
3.65						3.65	0.97748	0.93506	0.83221	1.73731	1.70898		3.65	0.91766	0.94421	0.87341	2.55035	2.59766	2.59674		3.65						3.65	0.83618	0.82947	0.77179	1.24481	1.34481	1.23169		3.65	0.83435	0.80719	0.78156	1.35834	1.19507	1.17523		3.65						3.65
3.66667						3.66667	0.95337	0.95978	0.8371	1.68237	1.6806		3.66667	0.97076	0.93658	0.87524	2.5415	2.6123	2.61078		3.66667						3.66667	0.83221	0.81787	0.76782	1.24359	1.34359	1.23474		3.66667	0.82123	0.81451	0.77942	1.35864	1.20178	1.19019		3.66667						3.66667
3.68333						3.68333	0.94421	0.9314	0.83862	1.70862	1.69159		3.68333	0.94025	0.94177	0.867	2.54211	2.58728	2.61871		3.68333						3.68333	0.82764	0.81696	0.76263	1.23138	1.33138	1.21735		3.68333	0.82153	0.82001	0.77484	1.33209	1.19843	1.18195		3.68333						3.68333
3.7						3.7	0.93109	0.95398	0.82977	1.75806	1.70715		3.7	0.92438	0.92651	0.88104	2.5296	2.60895	2.58911		3.7						3.7	0.82916	0.82062	0.76325	1.23016	1.33016	1.22253		3.7	0.81543	0.82001	0.78705	1.34613	1.19995	1.18896		3.7						3.7
3.71667						3.71667	0.95978	0.9613	0.8252	1.69702	1.69403		3.71667	0.94025	0.9491	0.87555	2.51984	2.62177	2.60468		3.71667						3.71667	0.82794	0.81726	0.75104	1.22894	1.32894	1.24115		3.71667	0.81787	0.81574	0.7843	1.35193	1.19995	1.1911		3.71667						3.71667
3.73333						3.73333	0.90088	0.94574	0.82794	1.71594	1.70135		3.73333	0.93323	0.94116	0.87158	2.52533	2.59857	2.6416		3.73333						3.73333	0.8313	0.8136	0.79681	1.25336	1.35336	1.22192		3.73333	0.80811	0.80689	0.77942	1.34155	1.20087	1.18774		3.73333						3.73333
3.75						3.75	0.95734	0.93842	0.82001	1.71503	1.69525		3.75	0.95825	0.96191	0.86945	2.52441	2.59827	2.60284		3.75						3.75	0.82428	0.80902	0.75501	1.24207	1.34207	1.24908		3.75	0.81665	0.81635	0.79163	1.32843	1.19293	1.19965		3.75						3.75
3.76667						3.76667	0.91644	0.94147	0.8316	1.70923	1.70502		3.76667	0.94269	0.94727	0.87341	2.50824	2.59644	2.59186		3.76667						3.76667	0.83008	0.83069	0.77545	1.24817	1.34817	1.26617		3.76667	0.81696	0.81543	0.77911	1.33331	1.20209	1.18561		3.76667						3.76667
3.78333						3.78333	0.93628	0.92438	0.82825	1.70343	1.6983		3.78333	0.93475	0.93933	0.86029	2.54364	2.59277	2.62421		3.78333						3.78333	0.81696	0.81665	0.76355	1.24084	1.34084	1.22406		3.78333	0.80536	0.80841	0.78064	1.33118	1.18469	1.18683		3.78333						3.78333
3.8						3.8	0.9082	0.96069	0.82825	1.69244	1.70654		3.8	0.94208	0.94421	0.87738	2.54517	2.60925	2.61322		3.8						3.8	0.82886	0.81757	0.76843	1.23932	1.33932	1.24115		3.8	0.80414	0.80811	0.79254	1.32996	1.20209	1.17584		3.8						3.8
3.81667						3.81667	0.96252	0.95062	0.82916	1.73334	1.69495		3.81667	0.93689	0.93964	0.87952	2.51587	2.5943	2.6004		3.81667						3.81667	0.81085	0.82398	0.76202	1.23993	1.33993	1.22711		3.81667	0.82001	0.81635	0.78339	1.33881	1.17218	1.19202		3.81667						3.81667
3.83333						3.83333	0.94818	0.94299	0.82428	1.6955	1.71356		3.83333	0.94147	0.93689	0.91095	2.51587	2.59491	2.6416		3.83333						3.83333	0.83557	0.81879	0.784	1.23596	1.33596	1.2738		3.83333	0.80963	0.8139	0.77271	1.3385	1.20544	1.19598		3.83333						3.83333
3.85						3.85	0.93872	0.93292	0.83954	1.72022	1.6983		3.85	0.94269	0.93842	0.85663	2.51251	2.58026	2.56866		3.85						3.85	0.8432	0.81238	0.76538	1.24237	1.34237	1.20178		3.85	0.81421	0.81268	0.80048	1.33728	1.17767	1.17584		3.85						3.85
3.86667						3.86667	0.93445	0.93445	0.82398	1.71442	1.68365		3.86667	0.93872	0.93811	0.85053	2.4884	2.59766	2.69043		3.86667						3.86667	0.82672	0.81238	0.7724	1.22925	1.32925	1.22009		3.86667	0.80963	0.81879	0.77698	1.33667	1.18011	1.19415		3.86667						3.86667
3.88333						3.88333	0.94544	0.94849	0.82336	1.69275	1.68304		3.88333	0.92499	0.93842	0.86731	2.49115	2.57996	2.72064		3.88333						3.88333	0.82611	0.82489	0.76416	1.25061	1.35061	1.26282		3.88333	0.82367	0.82092	0.78095	1.32843	1.1795	1.17828		3.88333						3.88333
3.9						3.9	0.94177	0.9552	0.82855	1.70526	1.6983		3.9	0.94574	0.94452	0.87738	2.51617	2.58484	2.67181		3.9						3.9	0.82855	0.82153	0.76386	1.24512	1.34512	1.23169		3.9	0.82459	0.81329	0.77606	1.33057	1.20148	1.18317		3.9						3.9
3.91667						3.91667	0.90851	0.90118	0.82977	1.71472	1.70593		3.91667	0.94391	0.93109	0.88135	2.50336	2.60468	2.64679		3.91667						3.91667	0.81818	0.8255	0.76263	1.24237	1.34237	1.23901		3.91667	0.8197	0.80841	0.78949	1.31958	1.19476	1.17554		3.91667						3.91667
3.93333						3.93333	0.95123	0.94147	0.82398	1.68573	1.69525		3.93333	0.93109	0.9549	0.88745	2.48962	2.59491	2.77863		3.93333						3.93333	0.8139	0.81604	0.76874	1.23474	1.33474	1.23016		3.93333	0.82336	0.81604	0.78491	1.33606	1.185	1.17065		3.93333						3.93333
3.95						3.95	0.94574	0.94116	0.83038	1.69733	1.70227		3.95	0.94299	0.93262	0.88104	2.49725	2.60498	2.65717		3.95						3.95	0.82123	0.82001	0.7486	1.22772	1.32772	1.22681		3.95	0.80566	0.82428	0.78674	1.32599	1.16852	1.17126		3.95						3.95
3.96667						3.96667	0.94513	0.93964	0.82947	1.69397	1.70319		3.96667	0.95032	0.94544	0.88471	2.47101	2.60803	2.62512		3.96667						3.96667	0.81879	0.802	0.784	1.23993	1.33993	1.18805		3.96667	0.81818	0.82642	0.79468	1.33209	1.15906	1.17188		3.96667						3.96667
3.98333						3.98333	0.93872	0.93628	0.82001	1.69916	1.68854		3.98333	0.97717	0.92835	0.87677	2.48108	2.57751	2.58728		3.98333						3.98333	0.81665	0.82214	0.77942	1.22803	1.32803	1.28174		3.98333	0.81482	0.80994	0.77789	1.33209	1.17493	1.18805		3.98333						3.98333
4						4	0.95581	0.94055	0.8255	1.71503	1.69495		4	0.92468	0.96344	0.88196	2.46338	2.57	2.61902		4						4	0.82336	0.74768	0.75317	1.23596	1.33596	1.24786		4	0.81268	0.80872	0.78888	1.31775	1.18622	1.17828		4						4
[truncated: 12 more columns]
